# Supplementary material for: Quantum computing for several AGV scheduling models
Source: Sci Rep. 2024 May 28;14:12205. doi: 10.1038/s41598-024-62821-6 (PMC11133359; doi:10.1038/s41598-024-62821-6)
Supplement: Supplementary file 2 — Supplementary Information 2. [file 41598_2024_62821_MOESM2_ESM.xlsx]

## Sheet: point_model_min_total_time_4t
lap	time	time (ms)	Hamiltonian
1	2.11	0.00211	-46548.2
2	4.22	0.00422	-46548.2
3	6.33	0.00633	-46548.2
4	8.44	0.00844	-46548.2
5	10.55	0.01055	-46548.2
6	12.66	0.01266	-46548.2
7	14.77	0.01477	-46548.2
8	16.88	0.01688	-46548.2
9	18.99	0.01899	-46548.2
10	21.1	0.0211	-46548.2
11	23.21	0.02321	-46548.2
12	25.32	0.02532	-46548.2
13	27.43	0.02743	-46548.2
14	29.54	0.02954	-46548.2
15	31.65	0.03165	-46548.2
16	33.76	0.03376	-46548.2
17	35.87	0.03587	-46548.2
18	37.98	0.03798	-46548.2
19	40.09	0.04009	-46548.2
20	42.2	0.0422	-46548.2
21	44.31	0.04431	-46548.2
22	46.42	0.04642	-46548.2
23	48.53	0.04853	-46548.2
24	50.64	0.05064	-46548.2
25	52.75	0.05275	-46548.2
26	54.86	0.05486	-46548.2
27	56.97	0.05697	-46548.2
28	59.08	0.05908	-46548.2
29	61.19	0.06119	-46548.2
30	63.3	0.0633	-46548.2
31	65.41	0.06541	-46548.2
32	67.52	0.06752	-46548.2
33	69.63	0.06963	-46548.2
34	71.74	0.07174	-46548.2
35	73.85	0.07385	-46548.2
36	75.96	0.07596	-46548.2
37	78.07	0.07807	-46548.2
38	80.18	0.08018	-46548.2
39	82.29	0.08229	-46548.2
40	84.4	0.0844	-46548.2
41	86.51	0.08651	-46548.2
42	88.62	0.08862	-46548.2
43	90.73	0.09073	-46548.2
44	92.84	0.09284	-46548.2
45	94.95	0.09495	-46548.2
46	97.06	0.09706	-46548.2
47	99.17	0.09917	-46548.2
48	101.28	0.10128	-46548.2
49	103.39	0.10339	-46548.2
50	105.5	0.1055	-46548.2
51	107.61	0.10761	-46548.2
52	109.72	0.10972	-46548.2
53	111.83	0.11183	-46548.2
54	113.94	0.11394	-46548.2
55	116.05	0.11605	-46548.2
56	118.16	0.11816	-46548.2
57	120.27	0.12027	-46548.2
58	122.38	0.12238	-46548.2
59	124.49	0.12449	-46548.2
60	126.6	0.1266	-46548.2
61	128.71	0.12871	-46548.2
62	130.82	0.13082	-46548.2
63	132.93	0.13293	-46548.2
64	135.04	0.13504	-46548.2
65	137.15	0.13715	-46548.2
66	139.26	0.13926	-46548.2
67	141.37	0.14137	-46548.2
68	143.48	0.14348	-46548.2
69	145.59	0.14559	-46548.2
70	147.7	0.1477	-46548.2
71	149.81	0.14981	-46548.2
72	151.92	0.15192	-46548.2
73	154.03	0.15403	-46548.2
74	156.14	0.15614	-46548.2
75	158.25	0.15825	-46548.2
76	160.36	0.16036	-46548.2
77	162.47	0.16247	-46548.2
78	164.58	0.16458	-46548.2
79	166.69	0.16669	-46548.2
80	168.8	0.1688	-46548.2
81	170.91	0.17091	-46548.2
82	173.02	0.17302	-46548.2
83	175.13	0.17513	-46548.2
84	177.24	0.17724	-46548.2
85	179.35	0.17935	-46548.2
86	181.46	0.18146	-46548.2
87	183.57	0.18357	-46548.2
88	185.68	0.18568	-46548.2
89	187.79	0.18779	-46548.2
90	189.9	0.1899	-46548.2
91	192.01	0.19201	-46548.2
92	194.12	0.19412	-46548.2
93	196.23	0.19623	-46548.2
94	198.34	0.19834	-46548.2
95	200.45	0.20045	-46548.2
96	202.56	0.20256	-46548.2
97	204.67	0.20467	-46548.2
98	206.78	0.20678	-46548.2
99	208.89	0.20889	-46548.2
100	211	0.211	-46548.2
101	213.11	0.21311	-46548.2
102	215.22	0.21522	-46548.2
103	217.33	0.21733	-46548.2
104	219.44	0.21944	-46548.2
105	221.55	0.22155	-46548.2
106	223.66	0.22366	-46548.2
107	225.77	0.22577	-46548.2
108	227.88	0.22788	-46548.2
109	229.99	0.22999	-46548.2
110	232.1	0.2321	-46548.2
111	234.21	0.23421	-46548.2
112	236.32	0.23632	-46548.2
113	238.43	0.23843	-46548.2
114	240.54	0.24054	-46548.2
115	242.65	0.24265	-46548.2
116	244.76	0.24476	-46548.2
117	246.87	0.24687	-46548.2
118	248.98	0.24898	-46548.2
119	251.09	0.25109	-46548.2
120	253.2	0.2532	-46548.2
121	255.31	0.25531	-46548.2
122	257.42	0.25742	-46548.2
123	259.53	0.25953	-46548.2
124	261.64	0.26164	-46548.2
125	263.75	0.26375	-46548.2
126	265.86	0.26586	-46548.2
127	267.97	0.26797	-46548.2
128	270.08	0.27008	-46548.2
129	272.19	0.27219	-46548.2
130	274.3	0.2743	-46548.2
131	276.41	0.27641	-46548.2
132	278.52	0.27852	-46548.2
133	280.63	0.28063	-46548.2
134	282.74	0.28274	-46548.2
135	284.85	0.28485	-46548.2
136	286.96	0.28696	-46548.2
137	289.07	0.28907	-46548.2
138	291.18	0.29118	-46548.2
139	293.29	0.29329	-46548.2
140	295.4	0.2954	-46548.2
141	297.51	0.29751	-46548.2
142	299.62	0.29962	-46548.2
143	301.73	0.30173	-46548.2
144	303.84	0.30384	-46548.2
145	305.95	0.30595	-46548.2
146	308.06	0.30806	-46548.2
147	310.17	0.31017	-46548.2
148	312.28	0.31228	-46548.2
149	314.39	0.31439	-46548.2
150	316.5	0.3165	-46548.2
151	318.61	0.31861	-46548.2
152	320.72	0.32072	-46548.2
153	322.83	0.32283	-46548.2
154	324.94	0.32494	-46548.2
155	327.05	0.32705	-46548.2
156	329.16	0.32916	-46548.2
157	331.27	0.33127	-46548.2
158	333.38	0.33338	-46548.2
159	335.49	0.33549	-46548.2
160	337.6	0.3376	-46548.2
161	339.71	0.33971	-46548.2
162	341.82	0.34182	-46548.2
163	343.93	0.34393	-46548.2
164	346.04	0.34604	-46548.2
165	348.15	0.34815	-46548.2
166	350.26	0.35026	-46548.2
167	352.37	0.35237	-46548.2
168	354.48	0.35448	-46548.2
169	356.59	0.35659	-46548.2
170	358.7	0.3587	-46548.2
171	360.81	0.36081	-46548.2
172	362.92	0.36292	-46548.2
173	365.03	0.36503	-46548.2
174	367.14	0.36714	-46548.2
175	369.25	0.36925	-46548.2
176	371.36	0.37136	-46548.2
177	373.47	0.37347	-46548.2
178	375.58	0.37558	-46548.2
179	377.69	0.37769	-46548.2
180	379.8	0.3798	-46548.2
181	381.91	0.38191	-46548.2
182	384.02	0.38402	-46548.2
183	386.13	0.38613	-46548.2
184	388.24	0.38824	-46548.2
185	390.35	0.39035	-46548.2
186	392.46	0.39246	-46548.2
187	394.57	0.39457	-46548.2
188	396.68	0.39668	-46548.2
189	398.79	0.39879	-46548.2
190	400.9	0.4009	-46548.2
191	403.01	0.40301	-46548.2
192	405.12	0.40512	-46548.2
193	407.23	0.40723	-46548.2
194	409.34	0.40934	-46548.2
195	411.45	0.41145	-46548.2
196	413.56	0.41356	-46548.2
197	415.67	0.41567	-46548.2
198	417.78	0.41778	-46548.2
199	419.89	0.41989	-46548.2
200	422	0.422	-46548.2
201	424.11	0.42411	-46548.2
202	426.22	0.42622	-46548.2
203	428.33	0.42833	-46548.2
204	430.44	0.43044	-46548.2
205	432.55	0.43255	-46548.2
206	434.66	0.43466	-46548.2
207	436.77	0.43677	-46548.2
208	438.88	0.43888	-46548.2
209	440.99	0.44099	-46548.2
210	443.1	0.4431	-46548.2
211	445.21	0.44521	-46548.2
212	447.32	0.44732	-46548.2
213	449.43	0.44943	-46548.2
214	451.54	0.45154	-46548.2
215	453.65	0.45365	-46548.2
216	455.76	0.45576	-46548.2
217	457.87	0.45787	-46548.2
218	459.98	0.45998	-46548.2
219	462.09	0.46209	-46548.2
220	464.2	0.4642	-46548.2
221	466.31	0.46631	-46548.2
222	468.42	0.46842	-46548.2
223	470.53	0.47053	-46548.2
224	472.64	0.47264	-46548.2
225	474.75	0.47475	-46548.2
226	476.86	0.47686	-46548.2
227	478.97	0.47897	-46548.2
228	481.08	0.48108	-46548.2
229	483.19	0.48319	-46548.2
230	485.3	0.4853	-46548.2
231	487.41	0.48741	-46548.2
232	489.52	0.48952	-46548.2
233	491.63	0.49163	-46548.2
234	493.74	0.49374	-46548.2
235	495.85	0.49585	-46548.2
236	497.96	0.49796	-46548.2
237	500.07	0.50007	-46548.2
238	502.18	0.50218	-46548.2
239	504.29	0.50429	-46548.2
240	506.4	0.5064	-46548.2
241	508.51	0.50851	-46548.2
242	510.62	0.51062	-46548.2
243	512.73	0.51273	-46548.2
244	514.84	0.51484	-46548.2
245	516.95	0.51695	-46548.2
246	519.06	0.51906	-46548.2
247	521.17	0.52117	-46548.2
248	523.28	0.52328	-46548.2
249	525.39	0.52539	-46548.2
250	527.5	0.5275	-46548.2
251	529.61	0.52961	-46548.2
252	531.72	0.53172	-46548.2
253	533.83	0.53383	-46548.2
254	535.94	0.53594	-46548.2
255	538.05	0.53805	-46548.2
256	540.16	0.54016	-46548.2
257	542.27	0.54227	-46548.2
258	544.38	0.54438	-46548.2
259	546.49	0.54649	-46548.2
260	548.6	0.5486	-46548.2
261	550.71	0.55071	-46548.2
262	552.82	0.55282	-46548.2
263	554.93	0.55493	-46548.2
264	557.04	0.55704	-46548.2
265	559.15	0.55915	-46548.2
266	561.26	0.56126	-46548.2
267	563.37	0.56337	-46548.2
268	565.48	0.56548	-46548.2
269	567.59	0.56759	-46548.2
270	569.7	0.5697	-46548.2
271	571.81	0.57181	-46548.2
272	573.92	0.57392	-46548.2
273	576.03	0.57603	-46548.2
274	578.14	0.57814	-46548.2
275	580.25	0.58025	-46548.2
276	582.36	0.58236	-46548.2
277	584.47	0.58447	-46548.2
278	586.58	0.58658	-46548.2
279	588.69	0.58869	-46548.2
280	590.8	0.5908	-46548.2
281	592.91	0.59291	-46548.2
282	595.02	0.59502	-46548.2
283	597.13	0.59713	-46548.2
284	599.24	0.59924	-46548.2
285	601.35	0.60135	-46548.2
286	603.46	0.60346	-46548.2
287	605.57	0.60557	-46548.2
288	607.68	0.60768	-46548.2
289	609.79	0.60979	-46548.2
290	611.9	0.6119	-46548.2
291	614.01	0.61401	-46548.2
292	616.12	0.61612	-46548.2
293	618.23	0.61823	-46548.2
294	620.34	0.62034	-46548.2
295	622.45	0.62245	-46548.2
296	624.56	0.62456	-46548.2
297	626.67	0.62667	-46548.2
298	628.78	0.62878	-46548.2
299	630.89	0.63089	-46548.2
300	633	0.633	-46548.2
301	635.11	0.63511	-46548.2
302	637.22	0.63722	-46548.2
303	639.33	0.63933	-46548.2
304	641.44	0.64144	-46548.2
305	643.55	0.64355	-46548.2
306	645.66	0.64566	-46548.2
307	647.77	0.64777	-46548.2
308	649.88	0.64988	-46548.2
309	651.99	0.65199	-46548.2
310	654.1	0.6541	-46548.2
311	656.21	0.65621	-46548.2
312	658.32	0.65832	-46548.2
313	660.43	0.66043	-46548.2
314	662.54	0.66254	-46548.2
315	664.65	0.66465	-46548.2
316	666.76	0.66676	-46548.2
317	668.87	0.66887	-46548.2
318	670.98	0.67098	-46548.2
319	673.09	0.67309	-46548.2
320	675.2	0.6752	-46548.2
321	677.31	0.67731	-46548.2
322	679.42	0.67942	-46548.2
323	681.53	0.68153	-46548.2
324	683.64	0.68364	-46548.2
325	685.75	0.68575	-46548.2
326	687.86	0.68786	-46548.2
327	689.97	0.68997	-46548.2
328	692.08	0.69208	-46548.2
329	694.19	0.69419	-46548.2
330	696.3	0.6963	-46548.2
331	698.41	0.69841	-46548.2
332	700.52	0.70052	-46548.2
333	702.63	0.70263	-46548.2
334	704.74	0.70474	-46548.2
335	706.85	0.70685	-46548.2
336	708.96	0.70896	-46548.2
337	711.07	0.71107	-46548.2
338	713.18	0.71318	-46548.2
339	715.29	0.71529	-46548.2
340	717.4	0.7174	-46548.2
341	719.51	0.71951	-46548.2
342	721.62	0.72162	-46548.2
343	723.73	0.72373	-46548.2
344	725.84	0.72584	-46548.2
345	727.95	0.72795	-46548.2
346	730.06	0.73006	-46548.2
347	732.17	0.73217	-46548.2
348	734.28	0.73428	-46548.2
349	736.39	0.73639	-46548.2
350	738.5	0.7385	-46548.2
351	740.61	0.74061	-46548.2
352	742.72	0.74272	-46548.2
353	744.83	0.74483	-46548.2
354	746.94	0.74694	-46548.2
355	749.05	0.74905	-46548.2
356	751.16	0.75116	-46548.2
357	753.27	0.75327	-46548.2
358	755.38	0.75538	-46548.2
359	757.49	0.75749	-46548.2
360	759.6	0.7596	-46548.2
361	761.71	0.76171	-46548.2
362	763.82	0.76382	-46548.2
363	765.93	0.76593	-46548.2
364	768.04	0.76804	-46548.2
365	770.15	0.77015	-46548.2
366	772.26	0.77226	-46548.2
367	774.37	0.77437	-46548.2
368	776.48	0.77648	-46548.2
369	778.59	0.77859	-46548.2
370	780.7	0.7807	-46548.2
371	782.81	0.78281	-46548.2
372	784.92	0.78492	-46548.2
373	787.03	0.78703	-46548.2
374	789.14	0.78914	-46548.2
375	791.25	0.79125	-46548.2
376	793.36	0.79336	-46548.2
377	795.47	0.79547	-46548.2
378	797.58	0.79758	-46548.2
379	799.69	0.79969	-46548.2
380	801.8	0.8018	-46548.2
381	803.91	0.80391	-46548.2
382	806.02	0.80602	-46548.2
383	808.13	0.80813	-46548.2
384	810.24	0.81024	-46548.2
385	812.35	0.81235	-46548.2
386	814.46	0.81446	-46548.2
387	816.57	0.81657	-46548.2
388	818.68	0.81868	-46548.2
389	820.79	0.82079	-46548.2
390	822.9	0.8229	-46548.2
391	825.01	0.82501	-46548.2
392	827.12	0.82712	-46548.2
393	829.23	0.82923	-46548.2
394	831.34	0.83134	-46548.2
395	833.45	0.83345	-46548.2
396	835.56	0.83556	-46548.2
397	837.67	0.83767	-46548.2
398	839.78	0.83978	-46548.2
399	841.89	0.84189	-46548.2
400	844	0.844	-46548.2
401	846.11	0.84611	-46548.2
402	848.22	0.84822	-46548.2
403	850.33	0.85033	-46548.2
404	852.44	0.85244	-46548.2
405	854.55	0.85455	-46548.2
406	856.66	0.85666	-46548.2
407	858.77	0.85877	-46548.2
408	860.88	0.86088	-46548.2
409	862.99	0.86299	-46548.2
410	865.1	0.8651	-46548.2
411	867.21	0.86721	-46548.2
412	869.32	0.86932	-46548.2
413	871.43	0.87143	-46548.2
414	873.54	0.87354	-46548.2
415	875.65	0.87565	-46548.2
416	877.76	0.87776	-46548.2
417	879.87	0.87987	-46548.2
418	881.98	0.88198	-46548.2
419	884.09	0.88409	-46548.2
420	886.2	0.8862	-46548.2
421	888.31	0.88831	-46548.2
422	890.42	0.89042	-46548.2
423	892.53	0.89253	-46548.2
424	894.64	0.89464	-46548.2
425	896.75	0.89675	-46548.2
426	898.86	0.89886	-46548.2
427	900.97	0.90097	-46548.2
428	903.08	0.90308	-46548.2
429	905.19	0.90519	-46548.2
430	907.3	0.9073	-46548.2
431	909.41	0.90941	-46548.2
432	911.52	0.91152	-46548.2
433	913.63	0.91363	-46548.2
434	915.74	0.91574	-46548.2
435	917.85	0.91785	-46548.2
436	919.96	0.91996	-46548.2
437	922.07	0.92207	-46548.2
438	924.18	0.92418	-46548.2
439	926.29	0.92629	-46548.2
440	928.4	0.9284	-46548.2
441	930.51	0.93051	-46548.2
442	932.62	0.93262	-46548.2
443	934.73	0.93473	-46548.2
444	936.84	0.93684	-46548.2
445	938.95	0.93895	-46548.2
446	941.06	0.94106	-46548.2
447	943.17	0.94317	-46548.2
448	945.28	0.94528	-46548.2
449	947.39	0.94739	-46548.2
450	949.5	0.9495	-46548.2
451	951.61	0.95161	-46548.2
452	953.72	0.95372	-46548.2
453	955.83	0.95583	-46548.2
454	957.94	0.95794	-46548.2
455	960.05	0.96005	-46548.2
456	962.16	0.96216	-46548.2
457	964.27	0.96427	-46548.2
458	966.38	0.96638	-46548.2
459	968.49	0.96849	-46548.2
460	970.6	0.9706	-46548.2
461	972.71	0.97271	-46548.2
462	974.82	0.97482	-46548.2
463	976.93	0.97693	-46548.2
464	979.04	0.97904	-46548.2
465	981.15	0.98115	-46548.2
466	983.26	0.98326	-46548.2
467	985.37	0.98537	-46548.2
468	987.48	0.98748	-46548.2
469	989.59	0.98959	-46548.2
470	991.7	0.9917	-46548.2
471	993.81	0.99381	-46548.2
472	995.92	0.99592	-46548.2
473	998.03	0.99803	-46548.2
474	1000.14	1.00014	-46548.2
475	1002.25	1.00225	-46548.2
476	1004.36	1.00436	-46548.2
477	1006.47	1.00647	-46548.2
478	1008.58	1.00858	-46548.2
479	1010.69	1.01069	-46548.2
480	1012.8	1.0128	-46548.2
481	1014.91	1.01491	-46548.2
482	1017.02	1.01702	-46548.2
483	1019.13	1.01913	-46548.2
484	1021.24	1.02124	-46548.2
485	1023.35	1.02335	-46548.2
486	1025.46	1.02546	-46548.2
487	1027.57	1.02757	-46548.2
488	1029.68	1.02968	-46548.2
489	1031.79	1.03179	-46548.2
490	1033.9	1.0339	-46548.2
491	1036.01	1.03601	-46548.2
492	1038.12	1.03812	-46548.2
493	1040.23	1.04023	-46548.2
494	1042.34	1.04234	-46548.2
495	1044.45	1.04445	-46548.2
496	1046.56	1.04656	-46548.2
497	1048.67	1.04867	-46548.2
498	1050.78	1.05078	-46548.2
499	1052.89	1.05289	-46548.2
500	1055	1.055	-46548.2
501	1057.11	1.05711	-46548.2
502	1059.22	1.05922	-46548.2
503	1061.33	1.06133	-46548.2
504	1063.44	1.06344	-46548.2
505	1065.55	1.06555	-46548.2
506	1067.66	1.06766	-46548.2
507	1069.77	1.06977	-46548.2
508	1071.88	1.07188	-46548.2
509	1073.99	1.07399	-46548.2
510	1076.1	1.0761	-46548.2
511	1078.21	1.07821	-46548.2
512	1080.32	1.08032	-46548.2
513	1082.43	1.08243	-46548.2
514	1084.54	1.08454	-46548.2
515	1086.65	1.08665	-46548.2
516	1088.76	1.08876	-46548.2
517	1090.87	1.09087	-46548.2
518	1092.98	1.09298	-46548.2
519	1095.09	1.09509	-46548.2
520	1097.2	1.0972	-46548.2
521	1099.31	1.09931	-46548.2
522	1101.42	1.10142	-46548.2
523	1103.53	1.10353	-46548.2
524	1105.64	1.10564	-46548.2
525	1107.75	1.10775	-46548.2
526	1109.86	1.10986	-46548.2
527	1111.97	1.11197	-46548.2
528	1114.08	1.11408	-46548.2
529	1116.19	1.11619	-46548.2
530	1118.3	1.1183	-46548.2
531	1120.41	1.12041	-46548.2
532	1122.52	1.12252	-46548.2
533	1124.63	1.12463	-46548.2
534	1126.74	1.12674	-46548.2
535	1128.85	1.12885	-46548.2
536	1130.96	1.13096	-46548.2
537	1133.07	1.13307	-46548.2
538	1135.18	1.13518	-46548.2
539	1137.29	1.13729	-46548.2
540	1139.4	1.1394	-46548.2
541	1141.51	1.14151	-46548.2
542	1143.62	1.14362	-46548.2
543	1145.73	1.14573	-46548.2
544	1147.84	1.14784	-46548.2
545	1149.95	1.14995	-46548.2
546	1152.06	1.15206	-46548.2
547	1154.17	1.15417	-46548.2
548	1156.28	1.15628	-46548.2
549	1158.39	1.15839	-46548.2
550	1160.5	1.1605	-46548.2
551	1162.61	1.16261	-46548.2
552	1164.72	1.16472	-46548.2
553	1166.83	1.16683	-46548.2
554	1168.94	1.16894	-46548.2
555	1171.05	1.17105	-46548.2
556	1173.16	1.17316	-46548.2
557	1175.27	1.17527	-46548.2
558	1177.38	1.17738	-46548.2
559	1179.49	1.17949	-46548.2
560	1181.6	1.1816	-46548.2
561	1183.71	1.18371	-46548.2
562	1185.82	1.18582	-46548.2
563	1187.93	1.18793	-46548.2
564	1190.04	1.19004	-46548.2
565	1192.15	1.19215	-46548.2
566	1194.26	1.19426	-46548.2
567	1196.37	1.19637	-46548.2
568	1198.48	1.19848	-46548.2
569	1200.59	1.20059	-46548.2
570	1202.7	1.2027	-46548.2
571	1204.81	1.20481	-46548.2
572	1206.92	1.20692	-46548.2
573	1209.03	1.20903	-46548.2
574	1211.14	1.21114	-46548.2
575	1213.25	1.21325	-46548.2
576	1215.36	1.21536	-46548.2
577	1217.47	1.21747	-46548.2
578	1219.58	1.21958	-46548.2
579	1221.69	1.22169	-46548.2
580	1223.8	1.2238	-46548.2
581	1225.91	1.22591	-46548.2
582	1228.02	1.22802	-46548.2
583	1230.13	1.23013	-46548.2
584	1232.24	1.23224	-46548.2
585	1234.35	1.23435	-46548.2
586	1236.46	1.23646	-46548.2
587	1238.57	1.23857	-46548.2
588	1240.68	1.24068	-46548.2
589	1242.79	1.24279	-46548.2
590	1244.9	1.2449	-46548.2
591	1247.01	1.24701	-46548.2
592	1249.12	1.24912	-46548.2
593	1251.23	1.25123	-46548.2
594	1253.34	1.25334	-46548.2
595	1255.45	1.25545	-46548.2
596	1257.56	1.25756	-46548.2
597	1259.67	1.25967	-46548.2
598	1261.78	1.26178	-46548.2
599	1263.89	1.26389	-46548.2
600	1266	1.266	-46548.2
601	1268.11	1.26811	-46548.2
602	1270.22	1.27022	-46548.2
603	1272.33	1.27233	-46548.2
604	1274.44	1.27444	-46548.2
605	1276.55	1.27655	-46548.2
606	1278.66	1.27866	-46548.2
607	1280.77	1.28077	-46548.2
608	1282.88	1.28288	-46548.2
609	1284.99	1.28499	-46548.2
610	1287.1	1.2871	-46548.2
611	1289.21	1.28921	-46548.2
612	1291.32	1.29132	-46548.2
613	1293.43	1.29343	-46548.2
614	1295.54	1.29554	-46548.2
615	1297.65	1.29765	-46548.2
616	1299.76	1.29976	-46548.2
617	1301.87	1.30187	-46548.2
618	1303.98	1.30398	-46548.2
619	1306.09	1.30609	-46548.2
620	1308.2	1.3082	-46548.2
621	1310.31	1.31031	-46548.2
622	1312.42	1.31242	-46548.2
623	1314.53	1.31453	-46548.2
624	1316.64	1.31664	-46548.2
625	1318.75	1.31875	-46548.2
626	1320.86	1.32086	-46548.2
627	1322.97	1.32297	-46548.2
628	1325.08	1.32508	-46548.2
629	1327.19	1.32719	-46548.2
630	1329.3	1.3293	-46548.2
631	1331.41	1.33141	-46548.2
632	1333.52	1.33352	-46548.2
633	1335.63	1.33563	-46548.2
634	1337.74	1.33774	-46548.2
635	1339.85	1.33985	-46548.2
636	1341.96	1.34196	-46548.2
637	1344.07	1.34407	-46548.2
638	1346.18	1.34618	-46548.2
639	1348.29	1.34829	-46548.2
640	1350.4	1.3504	-46548.2
641	1352.51	1.35251	-46548.2
642	1354.62	1.35462	-46548.2
643	1356.73	1.35673	-46548.2
644	1358.84	1.35884	-46548.2
645	1360.95	1.36095	-46548.2
646	1363.06	1.36306	-46548.2
647	1365.17	1.36517	-46548.2
648	1367.28	1.36728	-46548.2
649	1369.39	1.36939	-46548.2
650	1371.5	1.3715	-46548.2
651	1373.61	1.37361	-46548.2
652	1375.72	1.37572	-46548.2
653	1377.83	1.37783	-46548.2
654	1379.94	1.37994	-46548.2
655	1382.05	1.38205	-46548.2
656	1384.16	1.38416	-46548.2
657	1386.27	1.38627	-46548.2
658	1388.38	1.38838	-46548.2
659	1390.49	1.39049	-46548.2
660	1392.6	1.3926	-46548.2
661	1394.71	1.39471	-46548.2
662	1396.82	1.39682	-46548.2
663	1398.93	1.39893	-46548.2
664	1401.04	1.40104	-46548.2
665	1403.15	1.40315	-46548.2
666	1405.26	1.40526	-46548.2
667	1407.37	1.40737	-46548.2
668	1409.48	1.40948	-46548.2
669	1411.59	1.41159	-46548.2
670	1413.7	1.4137	-46548.2
671	1415.81	1.41581	-46548.2
672	1417.92	1.41792	-46548.2
673	1420.03	1.42003	-46548.2
674	1422.14	1.42214	-46548.2
675	1424.25	1.42425	-46548.2
676	1426.36	1.42636	-46548.2
677	1428.47	1.42847	-46548.2
678	1430.58	1.43058	-46548.2
679	1432.69	1.43269	-46548.2
680	1434.8	1.4348	-46548.2
681	1436.91	1.43691	-46548.2
682	1439.02	1.43902	-46548.2
683	1441.13	1.44113	-46548.2
684	1443.24	1.44324	-46548.2
685	1445.35	1.44535	-46548.2
686	1447.46	1.44746	-46548.2
687	1449.57	1.44957	-46548.2
688	1451.68	1.45168	-46548.2
689	1453.79	1.45379	-46548.2
690	1455.9	1.4559	-46548.2
691	1458.01	1.45801	-46548.2
692	1460.12	1.46012	-46548.2
693	1462.23	1.46223	-46548.2
694	1464.34	1.46434	-46548.2
695	1466.45	1.46645	-46548.2
696	1468.56	1.46856	-46548.2
697	1470.67	1.47067	-46548.2
698	1472.78	1.47278	-46548.2
699	1474.89	1.47489	-46548.2
700	1477	1.477	-46548.2
701	1479.11	1.47911	-46548.2
702	1481.22	1.48122	-46548.2
703	1483.33	1.48333	-46548.2
704	1485.44	1.48544	-46548.2
705	1487.55	1.48755	-46548.2
706	1489.66	1.48966	-46548.2
707	1491.77	1.49177	-46548.2
708	1493.88	1.49388	-46548.2
709	1495.99	1.49599	-46548.2
710	1498.1	1.4981	-46548.2
711	1500.21	1.50021	-46548.2
712	1502.32	1.50232	-46548.2
713	1504.43	1.50443	-46548.2
714	1506.54	1.50654	-46548.2
715	1508.65	1.50865	-46548.2
716	1510.76	1.51076	-46548.2
717	1512.87	1.51287	-46548.2
718	1514.98	1.51498	-46548.2
719	1517.09	1.51709	-46548.2
720	1519.2	1.5192	-46548.2
721	1521.31	1.52131	-46548.2
722	1523.42	1.52342	-46548.2
723	1525.53	1.52553	-46548.2
724	1527.64	1.52764	-46548.2
725	1529.75	1.52975	-46548.2
726	1531.86	1.53186	-46548.2
727	1533.97	1.53397	-46548.2
728	1536.08	1.53608	-46548.2
729	1538.19	1.53819	-46548.2
730	1540.3	1.5403	-46548.2
731	1542.41	1.54241	-46548.2
732	1544.52	1.54452	-46548.2
733	1546.63	1.54663	-46548.2
734	1548.74	1.54874	-46548.2
735	1550.85	1.55085	-46548.2
736	1552.96	1.55296	-46548.2
737	1555.07	1.55507	-46548.2
738	1557.18	1.55718	-46548.2
739	1559.29	1.55929	-46548.2
740	1561.4	1.5614	-46548.2
741	1563.51	1.56351	-46548.2
742	1565.62	1.56562	-46548.2
743	1567.73	1.56773	-46548.2
744	1569.84	1.56984	-46548.2
745	1571.95	1.57195	-46548.2
746	1574.06	1.57406	-46548.2
747	1576.17	1.57617	-46548.2
748	1578.28	1.57828	-46548.2
749	1580.39	1.58039	-46548.2
750	1582.5	1.5825	-46548.2
751	1584.61	1.58461	-46548.2
752	1586.72	1.58672	-46548.2
753	1588.83	1.58883	-46548.2
754	1590.94	1.59094	-46548.2
755	1593.05	1.59305	-46548.2
756	1595.16	1.59516	-46548.2
757	1597.27	1.59727	-46548.2
758	1599.38	1.59938	-46548.2
759	1601.49	1.60149	-46548.2
760	1603.6	1.6036	-46548.2
761	1605.71	1.60571	-46548.2
762	1607.82	1.60782	-46548.2
763	1609.93	1.60993	-46548.2
764	1612.04	1.61204	-46548.2
765	1614.15	1.61415	-46548.2
766	1616.26	1.61626	-46548.2
767	1618.37	1.61837	-46548.2
768	1620.48	1.62048	-46548.2
769	1622.59	1.62259	-46548.2
770	1624.7	1.6247	-46548.2
771	1626.81	1.62681	-46548.2
772	1628.92	1.62892	-46548.2
773	1631.03	1.63103	-46548.2
774	1633.14	1.63314	-46548.2
775	1635.25	1.63525	-46548.2
776	1637.36	1.63736	-46548.2
777	1639.47	1.63947	-46548.2
778	1641.58	1.64158	-46548.2
779	1643.69	1.64369	-46548.2
780	1645.8	1.6458	-46548.2
781	1647.91	1.64791	-46548.2
782	1650.02	1.65002	-46548.2
783	1652.13	1.65213	-46548.2
784	1654.24	1.65424	-46548.2
785	1656.35	1.65635	-46548.2
786	1658.46	1.65846	-46548.2
787	1660.57	1.66057	-46548.2
788	1662.68	1.66268	-46548.2
789	1664.79	1.66479	-46548.2
790	1666.9	1.6669	-46548.2
791	1669.01	1.66901	-46548.2
792	1671.12	1.67112	-46548.2
793	1673.23	1.67323	-46548.2
794	1675.34	1.67534	-46548.2
795	1677.45	1.67745	-46548.2
796	1679.56	1.67956	-46548.2
797	1681.67	1.68167	-46548.2
798	1683.78	1.68378	-46548.2
799	1685.89	1.68589	-46548.2
800	1688	1.688	-46548.2
801	1690.11	1.69011	-46548.2
802	1692.22	1.69222	-46548.2
803	1694.33	1.69433	-46548.2
804	1696.44	1.69644	-46548.2
805	1698.55	1.69855	-46548.2
806	1700.66	1.70066	-46548.2
807	1702.77	1.70277	-46548.2
808	1704.88	1.70488	-46548.2
809	1706.99	1.70699	-46548.2
810	1709.1	1.7091	-46548.2
811	1711.21	1.71121	-46548.2
812	1713.32	1.71332	-46548.2
813	1715.43	1.71543	-46548.2
814	1717.54	1.71754	-46548.2
815	1719.65	1.71965	-46548.2
816	1721.76	1.72176	-46548.2
817	1723.87	1.72387	-46548.2
818	1725.98	1.72598	-46548.2
819	1728.09	1.72809	-46548.2
820	1730.2	1.7302	-46548.2
821	1732.31	1.73231	-100596
822	1734.42	1.73442	-100596
823	1736.53	1.73653	-100596
824	1738.64	1.73864	-100596
825	1740.75	1.74075	-100596
826	1742.86	1.74286	-100596
827	1744.97	1.74497	-100596
828	1747.08	1.74708	-100596
829	1749.19	1.74919	-100596
830	1751.3	1.7513	-100596
831	1753.41	1.75341	-100596
832	1755.52	1.75552	-100596
833	1757.63	1.75763	-100596
834	1759.74	1.75974	-100596
835	1761.85	1.76185	-100596
836	1763.96	1.76396	-100596
837	1766.07	1.76607	-100596
838	1768.18	1.76818	-100596
839	1770.29	1.77029	-100631
840	1772.4	1.7724	-100631
841	1774.51	1.77451	-121631
842	1776.62	1.77662	-127631
843	1778.73	1.77873	-127631
844	1780.84	1.78084	-127631
845	1782.95	1.78295	-127631
846	1785.06	1.78506	-127631
847	1787.17	1.78717	-127631
848	1789.28	1.78928	-127631
849	1791.39	1.79139	-127631
850	1793.5	1.7935	-127631
851	1795.61	1.79561	-127631
852	1797.72	1.79772	-127631
853	1799.83	1.79983	-127631
854	1801.94	1.80194	-129612
855	1804.05	1.80405	-129612
856	1806.16	1.80616	-129612
857	1808.27	1.80827	-129612
858	1810.38	1.81038	-131596
859	1812.49	1.81249	-131596
860	1814.6	1.8146	-131596
861	1816.71	1.81671	-131596
862	1818.82	1.81882	-131596
863	1820.93	1.82093	-131596
864	1823.04	1.82304	-131596
865	1825.15	1.82515	-131606
866	1827.26	1.82726	-131606
867	1829.37	1.82937	-131606
868	1831.48	1.83148	-131606
869	1833.59	1.83359	-133587
870	1835.7	1.8357	-133587
871	1837.81	1.83781	-133587
872	1839.92	1.83992	-133587
873	1842.03	1.84203	-133587
874	1844.14	1.84414	-133587
875	1846.25	1.84625	-133587
876	1848.36	1.84836	-133587
877	1850.47	1.85047	-133587
878	1852.58	1.85258	-133587
879	1854.69	1.85469	-133587
880	1856.8	1.8568	-133587
881	1858.91	1.85891	-133587
882	1861.02	1.86102	-133587
883	1863.13	1.86313	-133587
884	1865.24	1.86524	-133587
885	1867.35	1.86735	-133587
886	1869.46	1.86946	-133587
887	1871.57	1.87157	-133587
888	1873.68	1.87368	-133587
889	1875.79	1.87579	-133587
890	1877.9	1.8779	-133587
891	1880.01	1.88001	-133587
892	1882.12	1.88212	-133587
893	1884.23	1.88423	-133587
894	1886.34	1.88634	-133587
895	1888.45	1.88845	-133587
896	1890.56	1.89056	-133587
897	1892.67	1.89267	-133587
898	1894.78	1.89478	-133587
899	1896.89	1.89689	-133587
900	1899	1.899	-133587
901	1901.11	1.90111	-133587
902	1903.22	1.90322	-133587
903	1905.33	1.90533	-133587
904	1907.44	1.90744	-133587
905	1909.55	1.90955	-133587
906	1911.66	1.91166	-133587
907	1913.77	1.91377	-133587
908	1915.88	1.91588	-133587
909	1917.99	1.91799	-133587
910	1920.1	1.9201	-133587
911	1922.21	1.92221	-133587
912	1924.32	1.92432	-133587
913	1926.43	1.92643	-133587
914	1928.54	1.92854	-133587
915	1930.65	1.93065	-133587
916	1932.76	1.93276	-133587
917	1934.87	1.93487	-133587
918	1936.98	1.93698	-133587
919	1939.09	1.93909	-133587
920	1941.2	1.9412	-133587
921	1943.31	1.94331	-133587
922	1945.42	1.94542	-133587
923	1947.53	1.94753	-133587
924	1949.64	1.94964	-133587
925	1951.75	1.95175	-133587
926	1953.86	1.95386	-133587
927	1955.97	1.95597	-133587
928	1958.08	1.95808	-133587
929	1960.19	1.96019	-133587
930	1962.3	1.9623	-133587
931	1964.41	1.96441	-133587
932	1966.52	1.96652	-133587
933	1968.63	1.96863	-133587
934	1970.74	1.97074	-133591
935	1972.85	1.97285	-133591
936	1974.96	1.97496	-133591
937	1977.07	1.97707	-133591
938	1979.18	1.97918	-135579
939	1981.29	1.98129	-135579
940	1983.4	1.9834	-135579
941	1985.51	1.98551	-135579
942	1987.62	1.98762	-135579
943	1989.73	1.98973	-135579
944	1991.84	1.99184	-135579
945	1993.95	1.99395	-135579
946	1996.06	1.99606	-135579
947	1998.17	1.99817	-135579
948	2000.28	2.00028	-135579
949	2002.39	2.00239	-135579
950	2004.5	2.0045	-135579
951	2006.61	2.00661	-135579
952	2008.72	2.00872	-135579
953	2010.83	2.01083	-135579
954	2012.94	2.01294	-135579
955	2015.05	2.01505	-135579
956	2017.16	2.01716	-135579
957	2019.27	2.01927	-135579
958	2021.38	2.02138	-135579
959	2023.49	2.02349	-135579
960	2025.6	2.0256	-135579
961	2027.71	2.02771	-135579
962	2029.82	2.02982	-135579
963	2031.93	2.03193	-135579
964	2034.04	2.03404	-135579
965	2036.15	2.03615	-135579
966	2038.26	2.03826	-135579
967	2040.37	2.04037	-135579
968	2042.48	2.04248	-135579
969	2044.59	2.04459	-135579
970	2046.7	2.0467	-135579
971	2048.81	2.04881	-135579
972	2050.92	2.05092	-135579
973	2053.03	2.05303	-135579
974	2055.14	2.05514	-135579
975	2057.25	2.05725	-135579
976	2059.36	2.05936	-135579
977	2061.47	2.06147	-135579
978	2063.58	2.06358	-135579
979	2065.69	2.06569	-135579
980	2067.8	2.0678	-135579
981	2069.91	2.06991	-135579
982	2072.02	2.07202	-135579
983	2074.13	2.07413	-135579
984	2076.24	2.07624	-135579
985	2078.35	2.07835	-135579
986	2080.46	2.08046	-135579
987	2082.57	2.08257	-135579
988	2084.68	2.08468	-135579
989	2086.79	2.08679	-135579
990	2088.9	2.0889	-135579
991	2091.01	2.09101	-135579
992	2093.12	2.09312	-135579
993	2095.23	2.09523	-135579
994	2097.34	2.09734	-135579
995	2099.45	2.09945	-135579
996	2101.56	2.10156	-135579
997	2103.67	2.10367	-135579
998	2105.78	2.10578	-135579
999	2107.89	2.10789	-135579
1000	2110	2.11	-135579
1001	2112.11	2.11211	-135579
1002	2114.22	2.11422	-135579
1003	2116.33	2.11633	-135579
1004	2118.44	2.11844	-135579
1005	2120.55	2.12055	-135579
1006	2122.66	2.12266	-135579
1007	2124.77	2.12477	-135579
1008	2126.88	2.12688	-135579
1009	2128.99	2.12899	-135579
1010	2131.1	2.1311	-135579
1011	2133.21	2.13321	-135579
1012	2135.32	2.13532	-135579
1013	2137.43	2.13743	-135579
1014	2139.54	2.13954	-135579
1015	2141.65	2.14165	-135579
1016	2143.76	2.14376	-135579
1017	2145.87	2.14587	-135579
1018	2147.98	2.14798	-135579
1019	2150.09	2.15009	-135579
1020	2152.2	2.1522	-135579
1021	2154.31	2.15431	-135579
1022	2156.42	2.15642	-135579
1023	2158.53	2.15853	-135579
1024	2160.64	2.16064	-135579
1025	2162.75	2.16275	-135579
1026	2164.86	2.16486	-135579
1027	2166.97	2.16697	-135579
1028	2169.08	2.16908	-135579
1029	2171.19	2.17119	-135579
1030	2173.3	2.1733	-135579
1031	2175.41	2.17541	-135579
1032	2177.52	2.17752	-135579
1033	2179.63	2.17963	-135579
1034	2181.74	2.18174	-135579
1035	2183.85	2.18385	-135579
1036	2185.96	2.18596	-135579
1037	2188.07	2.18807	-135579
1038	2190.18	2.19018	-135579
1039	2192.29	2.19229	-135579
1040	2194.4	2.1944	-135579
1041	2196.51	2.19651	-135579
1042	2198.62	2.19862	-135579
1043	2200.73	2.20073	-135579
1044	2202.84	2.20284	-135579
1045	2204.95	2.20495	-135579
1046	2207.06	2.20706	-135579
1047	2209.17	2.20917	-135579
1048	2211.28	2.21128	-135579
1049	2213.39	2.21339	-135579
1050	2215.5	2.2155	-135579
1051	2217.61	2.21761	-135579
1052	2219.72	2.21972	-135579
1053	2221.83	2.22183	-135579
1054	2223.94	2.22394	-135579
1055	2226.05	2.22605	-135579
1056	2228.16	2.22816	-135579
1057	2230.27	2.23027	-135579
1058	2232.38	2.23238	-135579
1059	2234.49	2.23449	-135579
1060	2236.6	2.2366	-135579
1061	2238.71	2.23871	-135579
1062	2240.82	2.24082	-135579
1063	2242.93	2.24293	-135579
1064	2245.04	2.24504	-135579
1065	2247.15	2.24715	-135579
1066	2249.26	2.24926	-135579
1067	2251.37	2.25137	-135579
1068	2253.48	2.25348	-135579
1069	2255.59	2.25559	-135579
1070	2257.7	2.2577	-135579
1071	2259.81	2.25981	-135579
1072	2261.92	2.26192	-135579
1073	2264.03	2.26403	-135579
1074	2266.14	2.26614	-135579
1075	2268.25	2.26825	-135579
1076	2270.36	2.27036	-135579
1077	2272.47	2.27247	-135579
1078	2274.58	2.27458	-135579
1079	2276.69	2.27669	-135579
1080	2278.8	2.2788	-135579
1081	2280.91	2.28091	-135579
1082	2283.02	2.28302	-135579
1083	2285.13	2.28513	-135579
1084	2287.24	2.28724	-135579
1085	2289.35	2.28935	-135579
1086	2291.46	2.29146	-135579
1087	2293.57	2.29357	-135579
1088	2295.68	2.29568	-135579
1089	2297.79	2.29779	-135579
1090	2299.9	2.2999	-135579
1091	2302.01	2.30201	-135579
1092	2304.12	2.30412	-135579
1093	2306.23	2.30623	-135579
1094	2308.34	2.30834	-135579
1095	2310.45	2.31045	-135579
1096	2312.56	2.31256	-135579
1097	2314.67	2.31467	-135579
1098	2316.78	2.31678	-135579
1099	2318.89	2.31889	-135579
1100	2321	2.321	-135579
1101	2323.11	2.32311	-135579
1102	2325.22	2.32522	-135579
1103	2327.33	2.32733	-135579
1104	2329.44	2.32944	-135579
1105	2331.55	2.33155	-135579
1106	2333.66	2.33366	-135579
1107	2335.77	2.33577	-135579
1108	2337.88	2.33788	-135579
1109	2339.99	2.33999	-135579
1110	2342.1	2.3421	-135579
1111	2344.21	2.34421	-135579
1112	2346.32	2.34632	-135579
1113	2348.43	2.34843	-135579
1114	2350.54	2.35054	-135579
1115	2352.65	2.35265	-135579
1116	2354.76	2.35476	-135579
1117	2356.87	2.35687	-135579
1118	2358.98	2.35898	-135579
1119	2361.09	2.36109	-135579
1120	2363.2	2.3632	-135579
1121	2365.31	2.36531	-135579
1122	2367.42	2.36742	-135579
1123	2369.53	2.36953	-135579
1124	2371.64	2.37164	-135579
1125	2373.75	2.37375	-135579
1126	2375.86	2.37586	-135579
1127	2377.97	2.37797	-135579
1128	2380.08	2.38008	-135579
1129	2382.19	2.38219	-135579
1130	2384.3	2.3843	-135579
1131	2386.41	2.38641	-135579
1132	2388.52	2.38852	-135579
1133	2390.63	2.39063	-135579
1134	2392.74	2.39274	-135579
1135	2394.85	2.39485	-135579
1136	2396.96	2.39696	-135579
1137	2399.07	2.39907	-135579
1138	2401.18	2.40118	-135579
1139	2403.29	2.40329	-135579
1140	2405.4	2.4054	-135579
1141	2407.51	2.40751	-135579
1142	2409.62	2.40962	-135579
1143	2411.73	2.41173	-135579
1144	2413.84	2.41384	-135579
1145	2415.95	2.41595	-135579
1146	2418.06	2.41806	-135579
1147	2420.17	2.42017	-135579
1148	2422.28	2.42228	-135579
1149	2424.39	2.42439	-135579
1150	2426.5	2.4265	-135579
1151	2428.61	2.42861	-135579
1152	2430.72	2.43072	-135579
1153	2432.83	2.43283	-135579
1154	2434.94	2.43494	-135579
1155	2437.05	2.43705	-135579
1156	2439.16	2.43916	-135579
1157	2441.27	2.44127	-135579
1158	2443.38	2.44338	-135579
1159	2445.49	2.44549	-135579
1160	2447.6	2.4476	-135579
1161	2449.71	2.44971	-135579
1162	2451.82	2.45182	-135579
1163	2453.93	2.45393	-135579
1164	2456.04	2.45604	-135579
1165	2458.15	2.45815	-135579
1166	2460.26	2.46026	-135579
1167	2462.37	2.46237	-135579
1168	2464.48	2.46448	-135579
1169	2466.59	2.46659	-135579
1170	2468.7	2.4687	-135579
1171	2470.81	2.47081	-135579
1172	2472.92	2.47292	-135579
1173	2475.03	2.47503	-135579
1174	2477.14	2.47714	-135579
1175	2479.25	2.47925	-135579
1176	2481.36	2.48136	-135579
1177	2483.47	2.48347	-135579
1178	2485.58	2.48558	-135579
1179	2487.69	2.48769	-135579
1180	2489.8	2.4898	-135579
1181	2491.91	2.49191	-135579
1182	2494.02	2.49402	-135579
1183	2496.13	2.49613	-135579
1184	2498.24	2.49824	-135579
1185	2500.35	2.50035	-135579
1186	2502.46	2.50246	-135579
1187	2504.57	2.50457	-135579
1188	2506.68	2.50668	-135579
1189	2508.79	2.50879	-135579
1190	2510.9	2.5109	-135579
1191	2513.01	2.51301	-135579
1192	2515.12	2.51512	-135579
1193	2517.23	2.51723	-135579
1194	2519.34	2.51934	-135579
1195	2521.45	2.52145	-135579
1196	2523.56	2.52356	-135579
1197	2525.67	2.52567	-135579
1198	2527.78	2.52778	-135579
1199	2529.89	2.52989	-135579
1200	2532	2.532	-135579
1201	2534.11	2.53411	-135579
1202	2536.22	2.53622	-135579
1203	2538.33	2.53833	-135579
1204	2540.44	2.54044	-135579
1205	2542.55	2.54255	-135579
1206	2544.66	2.54466	-135579
1207	2546.77	2.54677	-135579
1208	2548.88	2.54888	-135579
1209	2550.99	2.55099	-135579
1210	2553.1	2.5531	-135579
1211	2555.21	2.55521	-135579
1212	2557.32	2.55732	-135579
1213	2559.43	2.55943	-135579
1214	2561.54	2.56154	-135579
1215	2563.65	2.56365	-135579
1216	2565.76	2.56576	-135579
1217	2567.87	2.56787	-135579
1218	2569.98	2.56998	-135579
1219	2572.09	2.57209	-135579
1220	2574.2	2.5742	-135579
1221	2576.31	2.57631	-135579
1222	2578.42	2.57842	-135579
1223	2580.53	2.58053	-135579
1224	2582.64	2.58264	-135579
1225	2584.75	2.58475	-135579
1226	2586.86	2.58686	-135579
1227	2588.97	2.58897	-135579
1228	2591.08	2.59108	-135579
1229	2593.19	2.59319	-135579
1230	2595.3	2.5953	-135579
1231	2597.41	2.59741	-135579
1232	2599.52	2.59952	-135579
1233	2601.63	2.60163	-135579
1234	2603.74	2.60374	-135579
1235	2605.85	2.60585	-135579
1236	2607.96	2.60796	-135579
1237	2610.07	2.61007	-135579
1238	2612.18	2.61218	-135579
1239	2614.29	2.61429	-135579
1240	2616.4	2.6164	-135579
1241	2618.51	2.61851	-135579
1242	2620.62	2.62062	-135579
1243	2622.73	2.62273	-135579
1244	2624.84	2.62484	-135579
1245	2626.95	2.62695	-135579
1246	2629.06	2.62906	-135579
1247	2631.17	2.63117	-135579
1248	2633.28	2.63328	-135579
1249	2635.39	2.63539	-135579
1250	2637.5	2.6375	-135579
1251	2639.61	2.63961	-135579
1252	2641.72	2.64172	-135579
1253	2643.83	2.64383	-135579
1254	2645.94	2.64594	-135579
1255	2648.05	2.64805	-135579
1256	2650.16	2.65016	-135579
1257	2652.27	2.65227	-135579
1258	2654.38	2.65438	-135579
1259	2656.49	2.65649	-135579
1260	2658.6	2.6586	-135579
1261	2660.71	2.66071	-135579
1262	2662.82	2.66282	-135579
1263	2664.93	2.66493	-135579
1264	2667.04	2.66704	-135579
1265	2669.15	2.66915	-135579
1266	2671.26	2.67126	-135579
1267	2673.37	2.67337	-135579
1268	2675.48	2.67548	-135579
1269	2677.59	2.67759	-135579
1270	2679.7	2.6797	-135579
1271	2681.81	2.68181	-135579
1272	2683.92	2.68392	-135579
1273	2686.03	2.68603	-135579
1274	2688.14	2.68814	-135579
1275	2690.25	2.69025	-135579
1276	2692.36	2.69236	-135579
1277	2694.47	2.69447	-135579
1278	2696.58	2.69658	-135579
1279	2698.69	2.69869	-135579
1280	2700.8	2.7008	-135579
1281	2702.91	2.70291	-135579
1282	2705.02	2.70502	-135579
1283	2707.13	2.70713	-135579
1284	2709.24	2.70924	-135579
1285	2711.35	2.71135	-135579
1286	2713.46	2.71346	-135579
1287	2715.57	2.71557	-135579
1288	2717.68	2.71768	-135579
1289	2719.79	2.71979	-135579
1290	2721.9	2.7219	-135579
1291	2724.01	2.72401	-135579
1292	2726.12	2.72612	-135579
1293	2728.23	2.72823	-135579
1294	2730.34	2.73034	-135579
1295	2732.45	2.73245	-135579
1296	2734.56	2.73456	-135579
1297	2736.67	2.73667	-135579
1298	2738.78	2.73878	-135579
1299	2740.89	2.74089	-135579
1300	2743	2.743	-135579
1301	2745.11	2.74511	-135579
1302	2747.22	2.74722	-135579
1303	2749.33	2.74933	-135579
1304	2751.44	2.75144	-135579
1305	2753.55	2.75355	-135579
1306	2755.66	2.75566	-135579
1307	2757.77	2.75777	-135579
1308	2759.88	2.75988	-135579
1309	2761.99	2.76199	-135579
1310	2764.1	2.7641	-135579
1311	2766.21	2.76621	-135579
1312	2768.32	2.76832	-135579
1313	2770.43	2.77043	-135579
1314	2772.54	2.77254	-135579
1315	2774.65	2.77465	-135579
1316	2776.76	2.77676	-135579
1317	2778.87	2.77887	-135579
1318	2780.98	2.78098	-135579
1319	2783.09	2.78309	-135579
1320	2785.2	2.7852	-135579
1321	2787.31	2.78731	-135579
1322	2789.42	2.78942	-135579
1323	2791.53	2.79153	-135579
1324	2793.64	2.79364	-135579
1325	2795.75	2.79575	-135579
1326	2797.86	2.79786	-135579
1327	2799.97	2.79997	-135579
1328	2802.08	2.80208	-135579
1329	2804.19	2.80419	-135579
1330	2806.3	2.8063	-135579
1331	2808.41	2.80841	-135579
1332	2810.52	2.81052	-135579
1333	2812.63	2.81263	-135579
1334	2814.74	2.81474	-135579
1335	2816.85	2.81685	-135579
1336	2818.96	2.81896	-135579
1337	2821.07	2.82107	-135579
1338	2823.18	2.82318	-135579
1339	2825.29	2.82529	-135579
1340	2827.4	2.8274	-135579
1341	2829.51	2.82951	-135579
1342	2831.62	2.83162	-135579
1343	2833.73	2.83373	-135579
1344	2835.84	2.83584	-135579
1345	2837.95	2.83795	-135579
1346	2840.06	2.84006	-135579
1347	2842.17	2.84217	-135579
1348	2844.28	2.84428	-135579
1349	2846.39	2.84639	-135579
1350	2848.5	2.8485	-135579
1351	2850.61	2.85061	-135579
1352	2852.72	2.85272	-135579
1353	2854.83	2.85483	-135579
1354	2856.94	2.85694	-135579
1355	2859.05	2.85905	-135579
1356	2861.16	2.86116	-135579
1357	2863.27	2.86327	-135579
1358	2865.38	2.86538	-135579
1359	2867.49	2.86749	-135579
1360	2869.6	2.8696	-135579
1361	2871.71	2.87171	-135579
1362	2873.82	2.87382	-135579
1363	2875.93	2.87593	-135579
1364	2878.04	2.87804	-135579
1365	2880.15	2.88015	-135579
1366	2882.26	2.88226	-135579
1367	2884.37	2.88437	-135579
1368	2886.48	2.88648	-135579
1369	2888.59	2.88859	-135579
1370	2890.7	2.8907	-135579
1371	2892.81	2.89281	-135579
1372	2894.92	2.89492	-135579
1373	2897.03	2.89703	-135579
1374	2899.14	2.89914	-135579
1375	2901.25	2.90125	-135579
1376	2903.36	2.90336	-135579
1377	2905.47	2.90547	-135579
1378	2907.58	2.90758	-135579
1379	2909.69	2.90969	-135579
1380	2911.8	2.9118	-135579
1381	2913.91	2.91391	-135579
1382	2916.02	2.91602	-135579
1383	2918.13	2.91813	-135579
1384	2920.24	2.92024	-135579
1385	2922.35	2.92235	-135579
1386	2924.46	2.92446	-135579
1387	2926.57	2.92657	-135579
1388	2928.68	2.92868	-135579
1389	2930.79	2.93079	-135579
1390	2932.9	2.9329	-135579
1391	2935.01	2.93501	-135579
1392	2937.12	2.93712	-135579
1393	2939.23	2.93923	-135579
1394	2941.34	2.94134	-135579
1395	2943.45	2.94345	-135579
1396	2945.56	2.94556	-135579
1397	2947.67	2.94767	-135579
1398	2949.78	2.94978	-135579
1399	2951.89	2.95189	-135579
1400	2954	2.954	-135579
1401	2956.11	2.95611	-135579
1402	2958.22	2.95822	-135579
1403	2960.33	2.96033	-135579
1404	2962.44	2.96244	-135579
1405	2964.55	2.96455	-135579
1406	2966.66	2.96666	-135579
1407	2968.77	2.96877	-135579
1408	2970.88	2.97088	-135579
1409	2972.99	2.97299	-135579
1410	2975.1	2.9751	-135579
1411	2977.21	2.97721	-135579
1412	2979.32	2.97932	-135579
1413	2981.43	2.98143	-135579
1414	2983.54	2.98354	-135579
1415	2985.65	2.98565	-135579
1416	2987.76	2.98776	-135579
1417	2989.87	2.98987	-135579
1418	2991.98	2.99198	-135579
1419	2994.09	2.99409	-135579
1420	2996.2	2.9962	-135579
1421	2998.31	2.99831	-135579
1422	3000.42	3.00042	-135579
1423	3002.53	3.00253	-135579
1424	3004.64	3.00464	-135579
1425	3006.75	3.00675	-135579
1426	3008.86	3.00886	-135579
1427	3010.97	3.01097	-135579
1428	3013.08	3.01308	-135579
1429	3015.19	3.01519	-135579
1430	3017.3	3.0173	-135579
1431	3019.41	3.01941	-135579
1432	3021.52	3.02152	-135579
1433	3023.63	3.02363	-135579
1434	3025.74	3.02574	-135579
1435	3027.85	3.02785	-135579
1436	3029.96	3.02996	-135579
1437	3032.07	3.03207	-135579
1438	3034.18	3.03418	-135579
1439	3036.29	3.03629	-135579
1440	3038.4	3.0384	-135579
1441	3040.51	3.04051	-135579
1442	3042.62	3.04262	-135579
1443	3044.73	3.04473	-135579
1444	3046.84	3.04684	-135579
1445	3048.95	3.04895	-135579
1446	3051.06	3.05106	-135579
1447	3053.17	3.05317	-135579
1448	3055.28	3.05528	-135579
1449	3057.39	3.05739	-135579
1450	3059.5	3.0595	-135579
1451	3061.61	3.06161	-135579
1452	3063.72	3.06372	-135579
1453	3065.83	3.06583	-135579
1454	3067.94	3.06794	-135579
1455	3070.05	3.07005	-135579
1456	3072.16	3.07216	-135579
1457	3074.27	3.07427	-135579
1458	3076.38	3.07638	-135579
1459	3078.49	3.07849	-135579
1460	3080.6	3.0806	-135579
1461	3082.71	3.08271	-135579
1462	3084.82	3.08482	-135579
1463	3086.93	3.08693	-135579
1464	3089.04	3.08904	-135579
1465	3091.15	3.09115	-135579
1466	3093.26	3.09326	-135579
1467	3095.37	3.09537	-135579
1468	3097.48	3.09748	-135579
1469	3099.59	3.09959	-135579
1470	3101.7	3.1017	-135579
1471	3103.81	3.10381	-135579
1472	3105.92	3.10592	-135579
1473	3108.03	3.10803	-135579
1474	3110.14	3.11014	-135579
1475	3112.25	3.11225	-135579
1476	3114.36	3.11436	-135579
1477	3116.47	3.11647	-135579
1478	3118.58	3.11858	-135579
1479	3120.69	3.12069	-135579
1480	3122.8	3.1228	-135579
1481	3124.91	3.12491	-135579
1482	3127.02	3.12702	-135579
1483	3129.13	3.12913	-135579
1484	3131.24	3.13124	-135579
1485	3133.35	3.13335	-135579
1486	3135.46	3.13546	-135579
1487	3137.57	3.13757	-135579
1488	3139.68	3.13968	-135579
1489	3141.79	3.14179	-135579
1490	3143.9	3.1439	-135579
1491	3146.01	3.14601	-135579
1492	3148.12	3.14812	-135579
1493	3150.23	3.15023	-135579
1494	3152.34	3.15234	-135579
1495	3154.45	3.15445	-135579
1496	3156.56	3.15656	-135579
1497	3158.67	3.15867	-135579
1498	3160.78	3.16078	-135579
1499	3162.89	3.16289	-135579
1500	3165	3.165	-135579
1501	3167.11	3.16711	-135579
1502	3169.22	3.16922	-135579
1503	3171.33	3.17133	-135579
1504	3173.44	3.17344	-135579
1505	3175.55	3.17555	-135579
1506	3177.66	3.17766	-135579
1507	3179.77	3.17977	-135579
1508	3181.88	3.18188	-135579
1509	3183.99	3.18399	-135579
1510	3186.1	3.1861	-135579
1511	3188.21	3.18821	-135579
1512	3190.32	3.19032	-135579
1513	3192.43	3.19243	-135579
1514	3194.54	3.19454	-135579
1515	3196.65	3.19665	-135579
1516	3198.76	3.19876	-135579
1517	3200.87	3.20087	-135579
1518	3202.98	3.20298	-135579
1519	3205.09	3.20509	-135579
1520	3207.2	3.2072	-135579
1521	3209.31	3.20931	-135579
1522	3211.42	3.21142	-135579
1523	3213.53	3.21353	-135579
1524	3215.64	3.21564	-135579
1525	3217.75	3.21775	-135579
1526	3219.86	3.21986	-135579
1527	3221.97	3.22197	-135579
1528	3224.08	3.22408	-135579
1529	3226.19	3.22619	-135579
1530	3228.3	3.2283	-135579
1531	3230.41	3.23041	-135579
1532	3232.52	3.23252	-135579
1533	3234.63	3.23463	-135579
1534	3236.74	3.23674	-135579
1535	3238.85	3.23885	-135579
1536	3240.96	3.24096	-135579
1537	3243.07	3.24307	-135579
1538	3245.18	3.24518	-135579
1539	3247.29	3.24729	-135579
1540	3249.4	3.2494	-135579
1541	3251.51	3.25151	-135579
1542	3253.62	3.25362	-135579
1543	3255.73	3.25573	-135579
1544	3257.84	3.25784	-135579
1545	3259.95	3.25995	-135579
1546	3262.06	3.26206	-135579
1547	3264.17	3.26417	-135579
1548	3266.28	3.26628	-135579
1549	3268.39	3.26839	-135579
1550	3270.5	3.2705	-135579
1551	3272.61	3.27261	-135579
1552	3274.72	3.27472	-135579
1553	3276.83	3.27683	-135579
1554	3278.94	3.27894	-135579
1555	3281.05	3.28105	-135579
1556	3283.16	3.28316	-135579
1557	3285.27	3.28527	-135579
1558	3287.38	3.28738	-135579
1559	3289.49	3.28949	-135579
1560	3291.6	3.2916	-135579
1561	3293.71	3.29371	-135579
1562	3295.82	3.29582	-135579
1563	3297.93	3.29793	-135579
1564	3300.04	3.30004	-135579
1565	3302.15	3.30215	-135579
1566	3304.26	3.30426	-135579
1567	3306.37	3.30637	-135579
1568	3308.48	3.30848	-135579
1569	3310.59	3.31059	-135579
1570	3312.7	3.3127	-135579
1571	3314.81	3.31481	-135579
1572	3316.92	3.31692	-135579
1573	3319.03	3.31903	-135579
1574	3321.14	3.32114	-135579
1575	3323.25	3.32325	-135579
1576	3325.36	3.32536	-135579
1577	3327.47	3.32747	-135579
1578	3329.58	3.32958	-135579
1579	3331.69	3.33169	-135579
1580	3333.8	3.3338	-135579
1581	3335.91	3.33591	-135579
1582	3338.02	3.33802	-135579
1583	3340.13	3.34013	-135579
1584	3342.24	3.34224	-135579
1585	3344.35	3.34435	-135579
1586	3346.46	3.34646	-135579
1587	3348.57	3.34857	-135579
1588	3350.68	3.35068	-135579
1589	3352.79	3.35279	-135579
1590	3354.9	3.3549	-135579
1591	3357.01	3.35701	-135579
1592	3359.12	3.35912	-135579
1593	3361.23	3.36123	-135579
1594	3363.34	3.36334	-135579
1595	3365.45	3.36545	-135579
1596	3367.56	3.36756	-135579
1597	3369.67	3.36967	-135579
1598	3371.78	3.37178	-135579
1599	3373.89	3.37389	-135579
1600	3376	3.376	-135579
1601	3378.11	3.37811	-135579
1602	3380.22	3.38022	-135579
1603	3382.33	3.38233	-135579
1604	3384.44	3.38444	-135579
1605	3386.55	3.38655	-135579
1606	3388.66	3.38866	-135579
1607	3390.77	3.39077	-135579
1608	3392.88	3.39288	-135579
1609	3394.99	3.39499	-135579
1610	3397.1	3.3971	-135579
1611	3399.21	3.39921	-135579
1612	3401.32	3.40132	-135579
1613	3403.43	3.40343	-135579
1614	3405.54	3.40554	-135579
1615	3407.65	3.40765	-135579
1616	3409.76	3.40976	-135579
1617	3411.87	3.41187	-135579
1618	3413.98	3.41398	-135579
1619	3416.09	3.41609	-135579
1620	3418.2	3.4182	-135579
1621	3420.31	3.42031	-135579
1622	3422.42	3.42242	-135579
1623	3424.53	3.42453	-135579
1624	3426.64	3.42664	-135579
1625	3428.75	3.42875	-135579
1626	3430.86	3.43086	-135579
1627	3432.97	3.43297	-135579
1628	3435.08	3.43508	-135579
1629	3437.19	3.43719	-135579
1630	3439.3	3.4393	-135579
1631	3441.41	3.44141	-135579
1632	3443.52	3.44352	-135579
1633	3445.63	3.44563	-135579
1634	3447.74	3.44774	-135579
1635	3449.85	3.44985	-135579
1636	3451.96	3.45196	-135579
1637	3454.07	3.45407	-135579
1638	3456.18	3.45618	-135579
1639	3458.29	3.45829	-135579
1640	3460.4	3.4604	-135579
1641	3462.51	3.46251	-135579
1642	3464.62	3.46462	-135579
1643	3466.73	3.46673	-135579
1644	3468.84	3.46884	-135579
1645	3470.95	3.47095	-135579
1646	3473.06	3.47306	-135579
1647	3475.17	3.47517	-135579
1648	3477.28	3.47728	-135579
1649	3479.39	3.47939	-135579
1650	3481.5	3.4815	-135579
1651	3483.61	3.48361	-135579
1652	3485.72	3.48572	-135579
1653	3487.83	3.48783	-135579
1654	3489.94	3.48994	-135579
1655	3492.05	3.49205	-135579
1656	3494.16	3.49416	-135579
1657	3496.27	3.49627	-135579
1658	3498.38	3.49838	-135579
1659	3500.49	3.50049	-135579
1660	3502.6	3.5026	-135579
1661	3504.71	3.50471	-135579
1662	3506.82	3.50682	-135579
1663	3508.93	3.50893	-135579
1664	3511.04	3.51104	-135579
1665	3513.15	3.51315	-135579
1666	3515.26	3.51526	-135579
1667	3517.37	3.51737	-135579
1668	3519.48	3.51948	-135579
1669	3521.59	3.52159	-135579
1670	3523.7	3.5237	-135579
1671	3525.81	3.52581	-135579
1672	3527.92	3.52792	-135579
1673	3530.03	3.53003	-135579
1674	3532.14	3.53214	-135579
1675	3534.25	3.53425	-135579
1676	3536.36	3.53636	-135579
1677	3538.47	3.53847	-135579
1678	3540.58	3.54058	-135579
1679	3542.69	3.54269	-135579
1680	3544.8	3.5448	-135579
1681	3546.91	3.54691	-135579
1682	3549.02	3.54902	-135579
1683	3551.13	3.55113	-135579
1684	3553.24	3.55324	-135579
1685	3555.35	3.55535	-135579
1686	3557.46	3.55746	-135579
1687	3559.57	3.55957	-135579
1688	3561.68	3.56168	-135579
1689	3563.79	3.56379	-135579
1690	3565.9	3.5659	-135579
1691	3568.01	3.56801	-135579
1692	3570.12	3.57012	-135579
1693	3572.23	3.57223	-135579
1694	3574.34	3.57434	-135579
1695	3576.45	3.57645	-135579
1696	3578.56	3.57856	-135579
1697	3580.67	3.58067	-135579
1698	3582.78	3.58278	-135579
1699	3584.89	3.58489	-135579
1700	3587	3.587	-135579
1701	3589.11	3.58911	-135579
1702	3591.22	3.59122	-135579
1703	3593.33	3.59333	-135579
1704	3595.44	3.59544	-135579
1705	3597.55	3.59755	-135579
1706	3599.66	3.59966	-135579
1707	3601.77	3.60177	-135579
1708	3603.88	3.60388	-135579
1709	3605.99	3.60599	-135579
1710	3608.1	3.6081	-135579
1711	3610.21	3.61021	-135579
1712	3612.32	3.61232	-135579
1713	3614.43	3.61443	-135579
1714	3616.54	3.61654	-135579
1715	3618.65	3.61865	-135579
1716	3620.76	3.62076	-135579
1717	3622.87	3.62287	-135579
1718	3624.98	3.62498	-135579
1719	3627.09	3.62709	-135579
1720	3629.2	3.6292	-135579
1721	3631.31	3.63131	-135579
1722	3633.42	3.63342	-135579
1723	3635.53	3.63553	-135579
1724	3637.64	3.63764	-135579
1725	3639.75	3.63975	-135579
1726	3641.86	3.64186	-135579
1727	3643.97	3.64397	-135579
1728	3646.08	3.64608	-135579
1729	3648.19	3.64819	-135579
1730	3650.3	3.6503	-135579
1731	3652.41	3.65241	-135579
1732	3654.52	3.65452	-135579
1733	3656.63	3.65663	-135579
1734	3658.74	3.65874	-135579
1735	3660.85	3.66085	-135579
1736	3662.96	3.66296	-135579
1737	3665.07	3.66507	-135579
1738	3667.18	3.66718	-135579
1739	3669.29	3.66929	-135579
1740	3671.4	3.6714	-135579
1741	3673.51	3.67351	-135579
1742	3675.62	3.67562	-135579
1743	3677.73	3.67773	-135579
1744	3679.84	3.67984	-135579
1745	3681.95	3.68195	-135579
1746	3684.06	3.68406	-135579
1747	3686.17	3.68617	-135579
1748	3688.28	3.68828	-135579
1749	3690.39	3.69039	-135579
1750	3692.5	3.6925	-135579
1751	3694.61	3.69461	-135579
1752	3696.72	3.69672	-135579
1753	3698.83	3.69883	-135579
1754	3700.94	3.70094	-135579
1755	3703.05	3.70305	-135579
1756	3705.16	3.70516	-135579
1757	3707.27	3.70727	-135579
1758	3709.38	3.70938	-135579
1759	3711.49	3.71149	-135579
1760	3713.6	3.7136	-135579
1761	3715.71	3.71571	-135579
1762	3717.82	3.71782	-135579
1763	3719.93	3.71993	-135579
1764	3722.04	3.72204	-135579
1765	3724.15	3.72415	-135579
1766	3726.26	3.72626	-135579
1767	3728.37	3.72837	-135579
1768	3730.48	3.73048	-135579
1769	3732.59	3.73259	-135579
1770	3734.7	3.7347	-135579
1771	3736.81	3.73681	-135579
1772	3738.92	3.73892	-135579
1773	3741.03	3.74103	-135579
1774	3743.14	3.74314	-135579
1775	3745.25	3.74525	-135579
1776	3747.36	3.74736	-135579
1777	3749.47	3.74947	-135579
1778	3751.58	3.75158	-135579
1779	3753.69	3.75369	-135579
1780	3755.8	3.7558	-135579
1781	3757.91	3.75791	-135579
1782	3760.02	3.76002	-135579
1783	3762.13	3.76213	-135579
1784	3764.24	3.76424	-135579
1785	3766.35	3.76635	-135579
1786	3768.46	3.76846	-135579
1787	3770.57	3.77057	-135579
1788	3772.68	3.77268	-135579
1789	3774.79	3.77479	-135579
1790	3776.9	3.7769	-135579
1791	3779.01	3.77901	-135579
1792	3781.12	3.78112	-135579
1793	3783.23	3.78323	-135579
1794	3785.34	3.78534	-135579
1795	3787.45	3.78745	-135579
1796	3789.56	3.78956	-135579
1797	3791.67	3.79167	-135579
1798	3793.78	3.79378	-135579
1799	3795.89	3.79589	-135579
1800	3798	3.798	-135579
1801	3800.11	3.80011	-135579
1802	3802.22	3.80222	-135579
1803	3804.33	3.80433	-135579
1804	3806.44	3.80644	-135579
1805	3808.55	3.80855	-135579
1806	3810.66	3.81066	-135579
1807	3812.77	3.81277	-135579
1808	3814.88	3.81488	-135579
1809	3816.99	3.81699	-135579
1810	3819.1	3.8191	-135579
1811	3821.21	3.82121	-135579
1812	3823.32	3.82332	-135579
1813	3825.43	3.82543	-135579
1814	3827.54	3.82754	-135579
1815	3829.65	3.82965	-135579
1816	3831.76	3.83176	-135579
1817	3833.87	3.83387	-135579
1818	3835.98	3.83598	-135579
1819	3838.09	3.83809	-135579
1820	3840.2	3.8402	-135579
1821	3842.31	3.84231	-135579
1822	3844.42	3.84442	-135579
1823	3846.53	3.84653	-135579
1824	3848.64	3.84864	-135579
1825	3850.75	3.85075	-135579
1826	3852.86	3.85286	-135579
1827	3854.97	3.85497	-135579
1828	3857.08	3.85708	-135579
1829	3859.19	3.85919	-135579
1830	3861.3	3.8613	-135579
1831	3863.41	3.86341	-135579
1832	3865.52	3.86552	-135579
1833	3867.63	3.86763	-135579
1834	3869.74	3.86974	-135579
1835	3871.85	3.87185	-135579
1836	3873.96	3.87396	-135579
1837	3876.07	3.87607	-135579
1838	3878.18	3.87818	-135579
1839	3880.29	3.88029	-135579
1840	3882.4	3.8824	-135579
1841	3884.51	3.88451	-135579
1842	3886.62	3.88662	-135579
1843	3888.73	3.88873	-135579
1844	3890.84	3.89084	-135579
1845	3892.95	3.89295	-135579
1846	3895.06	3.89506	-135579
1847	3897.17	3.89717	-135579
1848	3899.28	3.89928	-135579
1849	3901.39	3.90139	-135579
1850	3903.5	3.9035	-135579
1851	3905.61	3.90561	-135579
1852	3907.72	3.90772	-135579
1853	3909.83	3.90983	-135579
1854	3911.94	3.91194	-135579
1855	3914.05	3.91405	-135579
1856	3916.16	3.91616	-135579
1857	3918.27	3.91827	-135579
1858	3920.38	3.92038	-135579
1859	3922.49	3.92249	-135579
1860	3924.6	3.9246	-135579
1861	3926.71	3.92671	-135579
1862	3928.82	3.92882	-135579
1863	3930.93	3.93093	-135579
1864	3933.04	3.93304	-135579
1865	3935.15	3.93515	-135579
1866	3937.26	3.93726	-135579
1867	3939.37	3.93937	-135579
1868	3941.48	3.94148	-135579
1869	3943.59	3.94359	-135579
1870	3945.7	3.9457	-135579
1871	3947.81	3.94781	-135579
1872	3949.92	3.94992	-135579
1873	3952.03	3.95203	-135579
1874	3954.14	3.95414	-135579
1875	3956.25	3.95625	-135579
1876	3958.36	3.95836	-135579
1877	3960.47	3.96047	-135579
1878	3962.58	3.96258	-135579
1879	3964.69	3.96469	-135579
1880	3966.8	3.9668	-135579
1881	3968.91	3.96891	-135579
1882	3971.02	3.97102	-135579
1883	3973.13	3.97313	-135579
1884	3975.24	3.97524	-135579
1885	3977.35	3.97735	-135579
1886	3979.46	3.97946	-135579
1887	3981.57	3.98157	-135579
1888	3983.68	3.98368	-135579
1889	3985.79	3.98579	-135579
1890	3987.9	3.9879	-135579
1891	3990.01	3.99001	-135579
1892	3992.12	3.99212	-135579
1893	3994.23	3.99423	-135579
1894	3996.34	3.99634	-135579
1895	3998.45	3.99845	-135579
1896	4000.56	4.00056	-135579
1897	4002.67	4.00267	-135579
1898	4004.78	4.00478	-135579
1899	4006.89	4.00689	-135579
1900	4009	4.009	-135579
1901	4011.11	4.01111	-135579
1902	4013.22	4.01322	-135579
1903	4015.33	4.01533	-135579
1904	4017.44	4.01744	-135579
1905	4019.55	4.01955	-135579
1906	4021.66	4.02166	-135579
1907	4023.77	4.02377	-135579
1908	4025.88	4.02588	-135579
1909	4027.99	4.02799	-135579
1910	4030.1	4.0301	-135579
1911	4032.21	4.03221	-135579
1912	4034.32	4.03432	-135579
1913	4036.43	4.03643	-135579
1914	4038.54	4.03854	-135579
1915	4040.65	4.04065	-135579
1916	4042.76	4.04276	-135579
1917	4044.87	4.04487	-135579
1918	4046.98	4.04698	-135579
1919	4049.09	4.04909	-135579
1920	4051.2	4.0512	-135579
1921	4053.31	4.05331	-135579
1922	4055.42	4.05542	-135579
1923	4057.53	4.05753	-135579
1924	4059.64	4.05964	-135579
1925	4061.75	4.06175	-135579
1926	4063.86	4.06386	-135579
1927	4065.97	4.06597	-135579
1928	4068.08	4.06808	-135579
1929	4070.19	4.07019	-135579
1930	4072.3	4.0723	-135579
1931	4074.41	4.07441	-135579
1932	4076.52	4.07652	-135579
1933	4078.63	4.07863	-135579
1934	4080.74	4.08074	-135579
1935	4082.85	4.08285	-135579
1936	4084.96	4.08496	-135579
1937	4087.07	4.08707	-135579
1938	4089.18	4.08918	-135579
1939	4091.29	4.09129	-135579
1940	4093.4	4.0934	-135579
1941	4095.51	4.09551	-135579
1942	4097.62	4.09762	-135579
1943	4099.73	4.09973	-135579
1944	4101.84	4.10184	-135579
1945	4103.95	4.10395	-135579
1946	4106.06	4.10606	-135579
1947	4108.17	4.10817	-135579
1948	4110.28	4.11028	-135579
1949	4112.39	4.11239	-135579
1950	4114.5	4.1145	-135579
1951	4116.61	4.11661	-135579
1952	4118.72	4.11872	-135579
1953	4120.83	4.12083	-135579
1954	4122.94	4.12294	-135579
1955	4125.05	4.12505	-135579
1956	4127.16	4.12716	-135579
1957	4129.27	4.12927	-135579
1958	4131.38	4.13138	-135579
1959	4133.49	4.13349	-135579
1960	4135.6	4.1356	-135579
1961	4137.71	4.13771	-135579
1962	4139.82	4.13982	-135579
1963	4141.93	4.14193	-135579
1964	4144.04	4.14404	-135579
1965	4146.15	4.14615	-135579
1966	4148.26	4.14826	-135579
1967	4150.37	4.15037	-135579
1968	4152.48	4.15248	-135579
1969	4154.59	4.15459	-135579
1970	4156.7	4.1567	-135579
1971	4158.81	4.15881	-135579
1972	4160.92	4.16092	-135579
1973	4163.03	4.16303	-135579
1974	4165.14	4.16514	-135579
1975	4167.25	4.16725	-135579
1976	4169.36	4.16936	-135579
1977	4171.47	4.17147	-135579
1978	4173.58	4.17358	-135579
1979	4175.69	4.17569	-135579
1980	4177.8	4.1778	-135579
1981	4179.91	4.17991	-135579
1982	4182.02	4.18202	-135579
1983	4184.13	4.18413	-135579
1984	4186.24	4.18624	-135579
1985	4188.35	4.18835	-135579
1986	4190.46	4.19046	-135579
1987	4192.57	4.19257	-135579
1988	4194.68	4.19468	-135579
1989	4196.79	4.19679	-135579
1990	4198.9	4.1989	-135579
1991	4201.01	4.20101	-135579
1992	4203.12	4.20312	-135579
1993	4205.23	4.20523	-135579
1994	4207.34	4.20734	-135579
1995	4209.45	4.20945	-135579
1996	4211.56	4.21156	-135579
1997	4213.67	4.21367	-135579
1998	4215.78	4.21578	-135579
1999	4217.89	4.21789	-135579
[truncated: 1 more rows]

## Sheet: point_model_min_total_time_5t
lap	time	time (ms)	Hamiltonian
1	2.11	0.00211	-254285
2	4.22	0.00422	-276285
3	6.33	0.00633	-276285
4	8.44	0.00844	-276285
5	10.55	0.01055	-276285
6	12.66	0.01266	-276285
7	14.77	0.01477	-276285
8	16.88	0.01688	-276285
9	18.99	0.01899	-276285
10	21.1	0.0211	-276285
11	23.21	0.02321	-276285
12	25.32	0.02532	-276285
13	27.43	0.02743	-276285
14	29.54	0.02954	-276285
15	31.65	0.03165	-276285
16	33.76	0.03376	-276285
17	35.87	0.03587	-276285
18	37.98	0.03798	-276285
19	40.09	0.04009	-276285
20	42.2	0.0422	-276285
21	44.31	0.04431	-276285
22	46.42	0.04642	-276285
23	48.53	0.04853	-276285
24	50.64	0.05064	-276285
25	52.75	0.05275	-276285
26	54.86	0.05486	-276285
27	56.97	0.05697	-276285
28	59.08	0.05908	-276285
29	61.19	0.06119	-276285
30	63.3	0.0633	-276285
31	65.41	0.06541	-276285
32	67.52	0.06752	-276285
33	69.63	0.06963	-276285
34	71.74	0.07174	-276285
35	73.85	0.07385	-276285
36	75.96	0.07596	-276285
37	78.07	0.07807	-276285
38	80.18	0.08018	-276285
39	82.29	0.08229	-276285
40	84.4	0.0844	-276285
41	86.51	0.08651	-276285
42	88.62	0.08862	-276285
43	90.73	0.09073	-276285
44	92.84	0.09284	-276285
45	94.95	0.09495	-276285
46	97.06	0.09706	-276285
47	99.17	0.09917	-276285
48	101.28	0.10128	-276285
49	103.39	0.10339	-276285
50	105.5	0.1055	-276285
51	107.61	0.10761	-276285
52	109.72	0.10972	-276285
53	111.83	0.11183	-276285
54	113.94	0.11394	-276285
55	116.05	0.11605	-276285
56	118.16	0.11816	-276285
57	120.27	0.12027	-276285
58	122.38	0.12238	-276285
59	124.49	0.12449	-276285
60	126.6	0.1266	-276285
61	128.71	0.12871	-276285
62	130.82	0.13082	-276285
63	132.93	0.13293	-276285
64	135.04	0.13504	-276285
65	137.15	0.13715	-276285
66	139.26	0.13926	-276285
67	141.37	0.14137	-276285
68	143.48	0.14348	-276285
69	145.59	0.14559	-276285
70	147.7	0.1477	-276285
71	149.81	0.14981	-276285
72	151.92	0.15192	-276285
73	154.03	0.15403	-276285
74	156.14	0.15614	-276285
75	158.25	0.15825	-276285
76	160.36	0.16036	-276285
77	162.47	0.16247	-276285
78	164.58	0.16458	-276285
79	166.69	0.16669	-276285
80	168.8	0.1688	-276285
81	170.91	0.17091	-276285
82	173.02	0.17302	-276285
83	175.13	0.17513	-276285
84	177.24	0.17724	-276285
85	179.35	0.17935	-276285
86	181.46	0.18146	-276285
87	183.57	0.18357	-276285
88	185.68	0.18568	-276285
89	187.79	0.18779	-276285
90	189.9	0.1899	-276285
91	192.01	0.19201	-276285
92	194.12	0.19412	-276285
93	196.23	0.19623	-276285
94	198.34	0.19834	-276285
95	200.45	0.20045	-276285
96	202.56	0.20256	-276285
97	204.67	0.20467	-276285
98	206.78	0.20678	-276285
99	208.89	0.20889	-276285
100	211	0.211	-276285
101	213.11	0.21311	-276285
102	215.22	0.21522	-276285
103	217.33	0.21733	-276285
104	219.44	0.21944	-276285
105	221.55	0.22155	-276285
106	223.66	0.22366	-276285
107	225.77	0.22577	-276285
108	227.88	0.22788	-276285
109	229.99	0.22999	-276285
110	232.1	0.2321	-276285
111	234.21	0.23421	-276285
112	236.32	0.23632	-276285
113	238.43	0.23843	-276285
114	240.54	0.24054	-276285
115	242.65	0.24265	-276285
116	244.76	0.24476	-276285
117	246.87	0.24687	-276285
118	248.98	0.24898	-276285
119	251.09	0.25109	-276285
120	253.2	0.2532	-278266
121	255.31	0.25531	-278266
122	257.42	0.25742	-278266
123	259.53	0.25953	-278266
124	261.64	0.26164	-278266
125	263.75	0.26375	-278266
126	265.86	0.26586	-278266
127	267.97	0.26797	-278266
128	270.08	0.27008	-278266
129	272.19	0.27219	-278266
130	274.3	0.2743	-278266
131	276.41	0.27641	-278266
132	278.52	0.27852	-278266
133	280.63	0.28063	-278266
134	282.74	0.28274	-278266
135	284.85	0.28485	-278266
136	286.96	0.28696	-278266
137	289.07	0.28907	-278266
138	291.18	0.29118	-278266
139	293.29	0.29329	-278266
140	295.4	0.2954	-278266
141	297.51	0.29751	-278266
142	299.62	0.29962	-278266
143	301.73	0.30173	-278266
144	303.84	0.30384	-278266
145	305.95	0.30595	-278266
146	308.06	0.30806	-278266
147	310.17	0.31017	-278266
148	312.28	0.31228	-278266
149	314.39	0.31439	-278266
150	316.5	0.3165	-278266
151	318.61	0.31861	-278266
152	320.72	0.32072	-278266
153	322.83	0.32283	-278266
154	324.94	0.32494	-278266
155	327.05	0.32705	-278266
156	329.16	0.32916	-278266
157	331.27	0.33127	-278266
158	333.38	0.33338	-278266
159	335.49	0.33549	-278266
160	337.6	0.3376	-278266
161	339.71	0.33971	-278266
162	341.82	0.34182	-278266
163	343.93	0.34393	-278266
164	346.04	0.34604	-278266
165	348.15	0.34815	-278266
166	350.26	0.35026	-278266
167	352.37	0.35237	-278266
168	354.48	0.35448	-278266
169	356.59	0.35659	-278266
170	358.7	0.3587	-278266
171	360.81	0.36081	-278266
172	362.92	0.36292	-278266
173	365.03	0.36503	-278266
174	367.14	0.36714	-278266
175	369.25	0.36925	-278266
176	371.36	0.37136	-278266
177	373.47	0.37347	-278266
178	375.58	0.37558	-278266
179	377.69	0.37769	-278266
180	379.8	0.3798	-278266
181	381.91	0.38191	-278266
182	384.02	0.38402	-278266
183	386.13	0.38613	-278266
184	388.24	0.38824	-278266
185	390.35	0.39035	-278266
186	392.46	0.39246	-278266
187	394.57	0.39457	-278266
188	396.68	0.39668	-278266
189	398.79	0.39879	-278266
190	400.9	0.4009	-278266
191	403.01	0.40301	-278266
192	405.12	0.40512	-278266
193	407.23	0.40723	-278266
194	409.34	0.40934	-278266
195	411.45	0.41145	-278266
196	413.56	0.41356	-278266
197	415.67	0.41567	-278266
198	417.78	0.41778	-278266
199	419.89	0.41989	-278266
200	422	0.422	-278266
201	424.11	0.42411	-278266
202	426.22	0.42622	-278266
203	428.33	0.42833	-278266
204	430.44	0.43044	-278266
205	432.55	0.43255	-278266
206	434.66	0.43466	-278266
207	436.77	0.43677	-278266
208	438.88	0.43888	-278266
209	440.99	0.44099	-278266
210	443.1	0.4431	-278266
211	445.21	0.44521	-278266
212	447.32	0.44732	-278266
213	449.43	0.44943	-278266
214	451.54	0.45154	-278266
215	453.65	0.45365	-278266
216	455.76	0.45576	-278266
217	457.87	0.45787	-278266
218	459.98	0.45998	-278266
219	462.09	0.46209	-278266
220	464.2	0.4642	-278266
221	466.31	0.46631	-278266
222	468.42	0.46842	-278266
223	470.53	0.47053	-278266
224	472.64	0.47264	-278266
225	474.75	0.47475	-278266
226	476.86	0.47686	-278266
227	478.97	0.47897	-278266
228	481.08	0.48108	-278266
229	483.19	0.48319	-278266
230	485.3	0.4853	-278266
231	487.41	0.48741	-278266
232	489.52	0.48952	-278266
233	491.63	0.49163	-278266
234	493.74	0.49374	-278266
235	495.85	0.49585	-278266
236	497.96	0.49796	-278266
237	500.07	0.50007	-278266
238	502.18	0.50218	-278266
239	504.29	0.50429	-278266
240	506.4	0.5064	-278266
241	508.51	0.50851	-278266
242	510.62	0.51062	-278266
243	512.73	0.51273	-278266
244	514.84	0.51484	-278266
245	516.95	0.51695	-278266
246	519.06	0.51906	-278266
247	521.17	0.52117	-278266
248	523.28	0.52328	-278266
249	525.39	0.52539	-278266
250	527.5	0.5275	-278266
251	529.61	0.52961	-278266
252	531.72	0.53172	-278266
253	533.83	0.53383	-278266
254	535.94	0.53594	-278266
255	538.05	0.53805	-278266
256	540.16	0.54016	-278266
257	542.27	0.54227	-278266
258	544.38	0.54438	-278266
259	546.49	0.54649	-278266
260	548.6	0.5486	-278266
261	550.71	0.55071	-278266
262	552.82	0.55282	-278266
263	554.93	0.55493	-278266
264	557.04	0.55704	-278266
265	559.15	0.55915	-278266
266	561.26	0.56126	-278266
267	563.37	0.56337	-278266
268	565.48	0.56548	-278266
269	567.59	0.56759	-278266
270	569.7	0.5697	-278266
271	571.81	0.57181	-278266
272	573.92	0.57392	-278266
273	576.03	0.57603	-278266
274	578.14	0.57814	-278266
275	580.25	0.58025	-278266
276	582.36	0.58236	-278266
277	584.47	0.58447	-278266
278	586.58	0.58658	-278266
279	588.69	0.58869	-278266
280	590.8	0.5908	-278266
281	592.91	0.59291	-278266
282	595.02	0.59502	-278266
283	597.13	0.59713	-278266
284	599.24	0.59924	-278266
285	601.35	0.60135	-278266
286	603.46	0.60346	-278266
287	605.57	0.60557	-278266
288	607.68	0.60768	-278266
289	609.79	0.60979	-278266
290	611.9	0.6119	-278266
291	614.01	0.61401	-278266
292	616.12	0.61612	-278266
293	618.23	0.61823	-278266
294	620.34	0.62034	-278266
295	622.45	0.62245	-278266
296	624.56	0.62456	-278266
297	626.67	0.62667	-278266
298	628.78	0.62878	-278266
299	630.89	0.63089	-278266
300	633	0.633	-278266
301	635.11	0.63511	-278266
302	637.22	0.63722	-278266
303	639.33	0.63933	-278266
304	641.44	0.64144	-278266
305	643.55	0.64355	-278266
306	645.66	0.64566	-278266
307	647.77	0.64777	-278266
308	649.88	0.64988	-278266
309	651.99	0.65199	-278266
310	654.1	0.6541	-278266
311	656.21	0.65621	-278266
312	658.32	0.65832	-278266
313	660.43	0.66043	-278266
314	662.54	0.66254	-278266
315	664.65	0.66465	-278266
316	666.76	0.66676	-278266
317	668.87	0.66887	-278266
318	670.98	0.67098	-278266
319	673.09	0.67309	-278266
320	675.2	0.6752	-278266
321	677.31	0.67731	-278266
322	679.42	0.67942	-278266
323	681.53	0.68153	-278266
324	683.64	0.68364	-278270
325	685.75	0.68575	-278270
326	687.86	0.68786	-278270
327	689.97	0.68997	-278270
328	692.08	0.69208	-278270
329	694.19	0.69419	-278270
330	696.3	0.6963	-278270
331	698.41	0.69841	-278270
332	700.52	0.70052	-278270
333	702.63	0.70263	-278270
334	704.74	0.70474	-278270
335	706.85	0.70685	-280254
336	708.96	0.70896	-280254
337	711.07	0.71107	-280254
338	713.18	0.71318	-280254
339	715.29	0.71529	-280254
340	717.4	0.7174	-280254
341	719.51	0.71951	-280254
342	721.62	0.72162	-280254
343	723.73	0.72373	-280254
344	725.84	0.72584	-280254
345	727.95	0.72795	-280254
346	730.06	0.73006	-280254
347	732.17	0.73217	-280254
348	734.28	0.73428	-280254
349	736.39	0.73639	-280254
350	738.5	0.7385	-280254
351	740.61	0.74061	-280254
352	742.72	0.74272	-280254
353	744.83	0.74483	-280254
354	746.94	0.74694	-280254
355	749.05	0.74905	-280254
356	751.16	0.75116	-280254
357	753.27	0.75327	-280254
358	755.38	0.75538	-280254
359	757.49	0.75749	-280254
360	759.6	0.7596	-280254
361	761.71	0.76171	-280254
362	763.82	0.76382	-280254
363	765.93	0.76593	-282245
364	768.04	0.76804	-282245
365	770.15	0.77015	-282245
366	772.26	0.77226	-282245
367	774.37	0.77437	-282245
368	776.48	0.77648	-282245
369	778.59	0.77859	-282245
370	780.7	0.7807	-282245
371	782.81	0.78281	-282245
372	784.92	0.78492	-282245
373	787.03	0.78703	-282245
374	789.14	0.78914	-282245
375	791.25	0.79125	-282245
376	793.36	0.79336	-282245
377	795.47	0.79547	-282245
378	797.58	0.79758	-282245
379	799.69	0.79969	-282245
380	801.8	0.8018	-282245
381	803.91	0.80391	-282245
382	806.02	0.80602	-282245
383	808.13	0.80813	-282245
384	810.24	0.81024	-282245
385	812.35	0.81235	-282245
386	814.46	0.81446	-282245
387	816.57	0.81657	-282245
388	818.68	0.81868	-282245
389	820.79	0.82079	-282245
390	822.9	0.8229	-282245
391	825.01	0.82501	-282245
392	827.12	0.82712	-282245
393	829.23	0.82923	-282245
394	831.34	0.83134	-282245
395	833.45	0.83345	-282245
396	835.56	0.83556	-282245
397	837.67	0.83767	-282245
398	839.78	0.83978	-282245
399	841.89	0.84189	-282245
400	844	0.844	-282245
401	846.11	0.84611	-282245
402	848.22	0.84822	-282245
403	850.33	0.85033	-282245
404	852.44	0.85244	-282245
405	854.55	0.85455	-282245
406	856.66	0.85666	-282245
407	858.77	0.85877	-282245
408	860.88	0.86088	-282245
409	862.99	0.86299	-282245
410	865.1	0.8651	-282245
411	867.21	0.86721	-282245
412	869.32	0.86932	-282245
413	871.43	0.87143	-282245
414	873.54	0.87354	-282245
415	875.65	0.87565	-282245
416	877.76	0.87776	-282245
417	879.87	0.87987	-282245
418	881.98	0.88198	-282245
419	884.09	0.88409	-282245
420	886.2	0.8862	-282245
421	888.31	0.88831	-282245
422	890.42	0.89042	-282245
423	892.53	0.89253	-282245
424	894.64	0.89464	-282245
425	896.75	0.89675	-282245
426	898.86	0.89886	-282245
427	900.97	0.90097	-282245
428	903.08	0.90308	-282245
429	905.19	0.90519	-282245
430	907.3	0.9073	-282245
431	909.41	0.90941	-282245
432	911.52	0.91152	-282245
433	913.63	0.91363	-282245
434	915.74	0.91574	-282245
435	917.85	0.91785	-282245
436	919.96	0.91996	-282245
437	922.07	0.92207	-282249
438	924.18	0.92418	-282249
439	926.29	0.92629	-282249
440	928.4	0.9284	-282249
441	930.51	0.93051	-282249
442	932.62	0.93262	-282249
443	934.73	0.93473	-282249
444	936.84	0.93684	-282249
445	938.95	0.93895	-282249
446	941.06	0.94106	-282249
447	943.17	0.94317	-282249
448	945.28	0.94528	-282249
449	947.39	0.94739	-284240
450	949.5	0.9495	-284240
451	951.61	0.95161	-284240
452	953.72	0.95372	-284240
453	955.83	0.95583	-284240
454	957.94	0.95794	-284240
455	960.05	0.96005	-284240
456	962.16	0.96216	-284240
457	964.27	0.96427	-284240
458	966.38	0.96638	-284240
459	968.49	0.96849	-286228
460	970.6	0.9706	-286228
461	972.71	0.97271	-286228
462	974.82	0.97482	-286228
463	976.93	0.97693	-286228
464	979.04	0.97904	-286228
465	981.15	0.98115	-286228
466	983.26	0.98326	-286228
467	985.37	0.98537	-286228
468	987.48	0.98748	-286228
469	989.59	0.98959	-286228
470	991.7	0.9917	-286228
471	993.81	0.99381	-286228
472	995.92	0.99592	-286228
473	998.03	0.99803	-286228
474	1000.14	1.00014	-286228
475	1002.25	1.00225	-286228
476	1004.36	1.00436	-286228
477	1006.47	1.00647	-286228
478	1008.58	1.00858	-286228
479	1010.69	1.01069	-286228
480	1012.8	1.0128	-286228
481	1014.91	1.01491	-286228
482	1017.02	1.01702	-286228
483	1019.13	1.01913	-286228
484	1021.24	1.02124	-286228
485	1023.35	1.02335	-286228
486	1025.46	1.02546	-286228
487	1027.57	1.02757	-286228
488	1029.68	1.02968	-286228
489	1031.79	1.03179	-286228
490	1033.9	1.0339	-286228
491	1036.01	1.03601	-286228
492	1038.12	1.03812	-286228
493	1040.23	1.04023	-286228
494	1042.34	1.04234	-286228
495	1044.45	1.04445	-286228
496	1046.56	1.04656	-286228
497	1048.67	1.04867	-286228
498	1050.78	1.05078	-286228
499	1052.89	1.05289	-286228
500	1055	1.055	-286228
501	1057.11	1.05711	-286228
502	1059.22	1.05922	-286228
503	1061.33	1.06133	-286228
504	1063.44	1.06344	-286228
505	1065.55	1.06555	-286228
506	1067.66	1.06766	-286228
507	1069.77	1.06977	-286228
508	1071.88	1.07188	-286228
509	1073.99	1.07399	-286228
510	1076.1	1.0761	-286228
511	1078.21	1.07821	-286228
512	1080.32	1.08032	-286228
513	1082.43	1.08243	-286228
514	1084.54	1.08454	-286228
515	1086.65	1.08665	-286228
516	1088.76	1.08876	-286228
517	1090.87	1.09087	-286228
518	1092.98	1.09298	-286228
519	1095.09	1.09509	-286228
520	1097.2	1.0972	-286228
521	1099.31	1.09931	-286228
522	1101.42	1.10142	-286228
523	1103.53	1.10353	-286228
524	1105.64	1.10564	-286228
525	1107.75	1.10775	-286228
526	1109.86	1.10986	-286228
527	1111.97	1.11197	-286228
528	1114.08	1.11408	-286228
529	1116.19	1.11619	-286228
530	1118.3	1.1183	-286228
531	1120.41	1.12041	-286228
532	1122.52	1.12252	-286228
533	1124.63	1.12463	-286228
534	1126.74	1.12674	-286228
535	1128.85	1.12885	-286228
536	1130.96	1.13096	-286228
537	1133.07	1.13307	-286228
538	1135.18	1.13518	-286228
539	1137.29	1.13729	-286228
540	1139.4	1.1394	-286228
541	1141.51	1.14151	-286228
542	1143.62	1.14362	-286228
543	1145.73	1.14573	-286228
544	1147.84	1.14784	-286228
545	1149.95	1.14995	-286228
546	1152.06	1.15206	-286228
547	1154.17	1.15417	-286228
548	1156.28	1.15628	-286228
549	1158.39	1.15839	-286228
550	1160.5	1.1605	-286228
551	1162.61	1.16261	-286228
552	1164.72	1.16472	-286228
553	1166.83	1.16683	-286228
554	1168.94	1.16894	-286228
555	1171.05	1.17105	-286228
556	1173.16	1.17316	-286228
557	1175.27	1.17527	-286228
558	1177.38	1.17738	-286228
559	1179.49	1.17949	-286228
560	1181.6	1.1816	-286228
561	1183.71	1.18371	-286228
562	1185.82	1.18582	-286228
563	1187.93	1.18793	-286228
564	1190.04	1.19004	-286228
565	1192.15	1.19215	-286228
566	1194.26	1.19426	-286228
567	1196.37	1.19637	-286228
568	1198.48	1.19848	-286228
569	1200.59	1.20059	-286228
570	1202.7	1.2027	-286228
571	1204.81	1.20481	-286228
572	1206.92	1.20692	-286228
573	1209.03	1.20903	-286228
574	1211.14	1.21114	-286228
575	1213.25	1.21325	-286228
576	1215.36	1.21536	-286228
577	1217.47	1.21747	-286228
578	1219.58	1.21958	-286228
579	1221.69	1.22169	-286228
580	1223.8	1.2238	-286228
581	1225.91	1.22591	-286228
582	1228.02	1.22802	-286228
583	1230.13	1.23013	-286228
584	1232.24	1.23224	-286228
585	1234.35	1.23435	-286228
586	1236.46	1.23646	-286228
587	1238.57	1.23857	-286228
588	1240.68	1.24068	-286228
589	1242.79	1.24279	-286228
590	1244.9	1.2449	-286228
591	1247.01	1.24701	-286228
592	1249.12	1.24912	-286228
593	1251.23	1.25123	-286228
594	1253.34	1.25334	-286228
595	1255.45	1.25545	-286228
596	1257.56	1.25756	-286228
597	1259.67	1.25967	-286228
598	1261.78	1.26178	-286228
599	1263.89	1.26389	-286228
600	1266	1.266	-286228
601	1268.11	1.26811	-286228
602	1270.22	1.27022	-286228
603	1272.33	1.27233	-286228
604	1274.44	1.27444	-286228
605	1276.55	1.27655	-286228
606	1278.66	1.27866	-286228
607	1280.77	1.28077	-286228
608	1282.88	1.28288	-286228
609	1284.99	1.28499	-286228
610	1287.1	1.2871	-286228
611	1289.21	1.28921	-286228
612	1291.32	1.29132	-286228
613	1293.43	1.29343	-286228
614	1295.54	1.29554	-286228
615	1297.65	1.29765	-286228
616	1299.76	1.29976	-286228
617	1301.87	1.30187	-286228
618	1303.98	1.30398	-286228
619	1306.09	1.30609	-286228
620	1308.2	1.3082	-286228
621	1310.31	1.31031	-286228
622	1312.42	1.31242	-286228
623	1314.53	1.31453	-286228
624	1316.64	1.31664	-286228
625	1318.75	1.31875	-286228
626	1320.86	1.32086	-286228
627	1322.97	1.32297	-286228
628	1325.08	1.32508	-286228
629	1327.19	1.32719	-286228
630	1329.3	1.3293	-286228
631	1331.41	1.33141	-286228
632	1333.52	1.33352	-286228
633	1335.63	1.33563	-286228
634	1337.74	1.33774	-286228
635	1339.85	1.33985	-286228
636	1341.96	1.34196	-286228
637	1344.07	1.34407	-286228
638	1346.18	1.34618	-286228
639	1348.29	1.34829	-286228
640	1350.4	1.3504	-286228
641	1352.51	1.35251	-286228
642	1354.62	1.35462	-286228
643	1356.73	1.35673	-286228
644	1358.84	1.35884	-286228
645	1360.95	1.36095	-286228
646	1363.06	1.36306	-286228
647	1365.17	1.36517	-286228
648	1367.28	1.36728	-286228
649	1369.39	1.36939	-286228
650	1371.5	1.3715	-286228
651	1373.61	1.37361	-286228
652	1375.72	1.37572	-286228
653	1377.83	1.37783	-286228
654	1379.94	1.37994	-286228
655	1382.05	1.38205	-286228
656	1384.16	1.38416	-286228
657	1386.27	1.38627	-286228
658	1388.38	1.38838	-286228
659	1390.49	1.39049	-286228
660	1392.6	1.3926	-286228
661	1394.71	1.39471	-286228
662	1396.82	1.39682	-286228
663	1398.93	1.39893	-286228
664	1401.04	1.40104	-286228
665	1403.15	1.40315	-286228
666	1405.26	1.40526	-286228
667	1407.37	1.40737	-286228
668	1409.48	1.40948	-286228
669	1411.59	1.41159	-286228
670	1413.7	1.4137	-286228
671	1415.81	1.41581	-286228
672	1417.92	1.41792	-286228
673	1420.03	1.42003	-286228
674	1422.14	1.42214	-286228
675	1424.25	1.42425	-286228
676	1426.36	1.42636	-286228
677	1428.47	1.42847	-286228
678	1430.58	1.43058	-286228
679	1432.69	1.43269	-286228
680	1434.8	1.4348	-286228
681	1436.91	1.43691	-286228
682	1439.02	1.43902	-286228
683	1441.13	1.44113	-286228
684	1443.24	1.44324	-286228
685	1445.35	1.44535	-286228
686	1447.46	1.44746	-286228
687	1449.57	1.44957	-286228
688	1451.68	1.45168	-286228
689	1453.79	1.45379	-286228
690	1455.9	1.4559	-286228
691	1458.01	1.45801	-286228
692	1460.12	1.46012	-286228
693	1462.23	1.46223	-286228
694	1464.34	1.46434	-286228
695	1466.45	1.46645	-286228
696	1468.56	1.46856	-286228
697	1470.67	1.47067	-286228
698	1472.78	1.47278	-286228
699	1474.89	1.47489	-286228
700	1477	1.477	-286228
701	1479.11	1.47911	-286228
702	1481.22	1.48122	-286228
703	1483.33	1.48333	-286228
704	1485.44	1.48544	-286228
705	1487.55	1.48755	-286228
706	1489.66	1.48966	-286228
707	1491.77	1.49177	-286228
708	1493.88	1.49388	-286228
709	1495.99	1.49599	-286228
710	1498.1	1.4981	-286228
711	1500.21	1.50021	-286228
712	1502.32	1.50232	-286228
713	1504.43	1.50443	-286228
714	1506.54	1.50654	-286228
715	1508.65	1.50865	-286228
716	1510.76	1.51076	-286228
717	1512.87	1.51287	-286228
718	1514.98	1.51498	-286228
719	1517.09	1.51709	-286228
720	1519.2	1.5192	-286228
721	1521.31	1.52131	-286228
722	1523.42	1.52342	-286228
723	1525.53	1.52553	-286228
724	1527.64	1.52764	-286228
725	1529.75	1.52975	-286228
726	1531.86	1.53186	-286228
727	1533.97	1.53397	-286228
728	1536.08	1.53608	-286228
729	1538.19	1.53819	-286228
730	1540.3	1.5403	-286228
731	1542.41	1.54241	-286228
732	1544.52	1.54452	-286228
733	1546.63	1.54663	-286228
734	1548.74	1.54874	-286228
735	1550.85	1.55085	-286228
736	1552.96	1.55296	-286228
737	1555.07	1.55507	-286228
738	1557.18	1.55718	-286228
739	1559.29	1.55929	-286228
740	1561.4	1.5614	-286228
741	1563.51	1.56351	-286228
742	1565.62	1.56562	-286228
743	1567.73	1.56773	-286228
744	1569.84	1.56984	-286228
745	1571.95	1.57195	-286228
746	1574.06	1.57406	-286228
747	1576.17	1.57617	-286228
748	1578.28	1.57828	-286228
749	1580.39	1.58039	-286228
750	1582.5	1.5825	-286228
751	1584.61	1.58461	-286228
752	1586.72	1.58672	-286228
753	1588.83	1.58883	-286228
754	1590.94	1.59094	-286228
755	1593.05	1.59305	-286228
756	1595.16	1.59516	-286228
757	1597.27	1.59727	-286228
758	1599.38	1.59938	-286228
759	1601.49	1.60149	-286228
760	1603.6	1.6036	-286228
761	1605.71	1.60571	-286228
762	1607.82	1.60782	-286228
763	1609.93	1.60993	-286228
764	1612.04	1.61204	-286228
765	1614.15	1.61415	-286228
766	1616.26	1.61626	-286228
767	1618.37	1.61837	-286228
768	1620.48	1.62048	-286228
769	1622.59	1.62259	-286228
770	1624.7	1.6247	-286228
771	1626.81	1.62681	-286228
772	1628.92	1.62892	-286228
773	1631.03	1.63103	-286228
774	1633.14	1.63314	-286228
775	1635.25	1.63525	-286228
776	1637.36	1.63736	-286228
777	1639.47	1.63947	-286228
778	1641.58	1.64158	-286228
779	1643.69	1.64369	-286228
780	1645.8	1.6458	-286228
781	1647.91	1.64791	-286228
782	1650.02	1.65002	-286228
783	1652.13	1.65213	-286228
784	1654.24	1.65424	-286228
785	1656.35	1.65635	-286228
786	1658.46	1.65846	-286228
787	1660.57	1.66057	-286228
788	1662.68	1.66268	-286228
789	1664.79	1.66479	-286228
790	1666.9	1.6669	-286228
791	1669.01	1.66901	-286228
792	1671.12	1.67112	-286228
793	1673.23	1.67323	-286228
794	1675.34	1.67534	-286228
795	1677.45	1.67745	-286228
796	1679.56	1.67956	-286228
797	1681.67	1.68167	-286228
798	1683.78	1.68378	-286228
799	1685.89	1.68589	-286228
800	1688	1.688	-286228
801	1690.11	1.69011	-286228
802	1692.22	1.69222	-286228
803	1694.33	1.69433	-286228
804	1696.44	1.69644	-286228
805	1698.55	1.69855	-286228
806	1700.66	1.70066	-286228
807	1702.77	1.70277	-286228
808	1704.88	1.70488	-286228
809	1706.99	1.70699	-286228
810	1709.1	1.7091	-286228
811	1711.21	1.71121	-286228
812	1713.32	1.71332	-286228
813	1715.43	1.71543	-286228
814	1717.54	1.71754	-286228
815	1719.65	1.71965	-286228
816	1721.76	1.72176	-286228
817	1723.87	1.72387	-286228
818	1725.98	1.72598	-286228
819	1728.09	1.72809	-286228
820	1730.2	1.7302	-286228
821	1732.31	1.73231	-286228
822	1734.42	1.73442	-286228
823	1736.53	1.73653	-286228
824	1738.64	1.73864	-286228
825	1740.75	1.74075	-286228
826	1742.86	1.74286	-286228
827	1744.97	1.74497	-286228
828	1747.08	1.74708	-286228
829	1749.19	1.74919	-286228
830	1751.3	1.7513	-286228
831	1753.41	1.75341	-286228
832	1755.52	1.75552	-286228
833	1757.63	1.75763	-286228
834	1759.74	1.75974	-286228
835	1761.85	1.76185	-286228
836	1763.96	1.76396	-286228
837	1766.07	1.76607	-286228
838	1768.18	1.76818	-286228
839	1770.29	1.77029	-286228
840	1772.4	1.7724	-286228
841	1774.51	1.77451	-286228
842	1776.62	1.77662	-286228
843	1778.73	1.77873	-286228
844	1780.84	1.78084	-286228
845	1782.95	1.78295	-286228
846	1785.06	1.78506	-286228
847	1787.17	1.78717	-286228
848	1789.28	1.78928	-286228
849	1791.39	1.79139	-286228
850	1793.5	1.7935	-286228
851	1795.61	1.79561	-286228
852	1797.72	1.79772	-286228
853	1799.83	1.79983	-286228
854	1801.94	1.80194	-286228
855	1804.05	1.80405	-286228
856	1806.16	1.80616	-286228
857	1808.27	1.80827	-286228
858	1810.38	1.81038	-286228
859	1812.49	1.81249	-286228
860	1814.6	1.8146	-286228
861	1816.71	1.81671	-286228
862	1818.82	1.81882	-286228
863	1820.93	1.82093	-286228
864	1823.04	1.82304	-286228
865	1825.15	1.82515	-286228
866	1827.26	1.82726	-286228
867	1829.37	1.82937	-286228
868	1831.48	1.83148	-286228
869	1833.59	1.83359	-286228
870	1835.7	1.8357	-286228
871	1837.81	1.83781	-286228
872	1839.92	1.83992	-286228
873	1842.03	1.84203	-286228
874	1844.14	1.84414	-286228
875	1846.25	1.84625	-286228
876	1848.36	1.84836	-286228
877	1850.47	1.85047	-286228
878	1852.58	1.85258	-286228
879	1854.69	1.85469	-286228
880	1856.8	1.8568	-286228
881	1858.91	1.85891	-286228
882	1861.02	1.86102	-286228
883	1863.13	1.86313	-286228
884	1865.24	1.86524	-286228
885	1867.35	1.86735	-286228
886	1869.46	1.86946	-286228
887	1871.57	1.87157	-286228
888	1873.68	1.87368	-286228
889	1875.79	1.87579	-286228
890	1877.9	1.8779	-286228
891	1880.01	1.88001	-286228
892	1882.12	1.88212	-286228
893	1884.23	1.88423	-286228
894	1886.34	1.88634	-286228
895	1888.45	1.88845	-286228
896	1890.56	1.89056	-286228
897	1892.67	1.89267	-286228
898	1894.78	1.89478	-286228
899	1896.89	1.89689	-286228
900	1899	1.899	-286228
901	1901.11	1.90111	-286228
902	1903.22	1.90322	-286228
903	1905.33	1.90533	-286228
904	1907.44	1.90744	-286228
905	1909.55	1.90955	-286228
906	1911.66	1.91166	-286228
907	1913.77	1.91377	-286228
908	1915.88	1.91588	-286228
909	1917.99	1.91799	-286228
910	1920.1	1.9201	-286228
911	1922.21	1.92221	-286228
912	1924.32	1.92432	-286228
913	1926.43	1.92643	-286228
914	1928.54	1.92854	-286228
915	1930.65	1.93065	-286228
916	1932.76	1.93276	-286228
917	1934.87	1.93487	-286228
918	1936.98	1.93698	-286228
919	1939.09	1.93909	-286228
920	1941.2	1.9412	-286228
921	1943.31	1.94331	-286228
922	1945.42	1.94542	-286228
923	1947.53	1.94753	-286228
924	1949.64	1.94964	-286228
925	1951.75	1.95175	-286228
926	1953.86	1.95386	-286228
927	1955.97	1.95597	-286228
928	1958.08	1.95808	-286228
929	1960.19	1.96019	-286228
930	1962.3	1.9623	-286228
931	1964.41	1.96441	-286228
932	1966.52	1.96652	-286228
933	1968.63	1.96863	-286228
934	1970.74	1.97074	-286228
935	1972.85	1.97285	-286228
936	1974.96	1.97496	-286228
937	1977.07	1.97707	-286228
938	1979.18	1.97918	-286228
939	1981.29	1.98129	-286228
940	1983.4	1.9834	-286228
941	1985.51	1.98551	-286228
942	1987.62	1.98762	-286228
943	1989.73	1.98973	-286228
944	1991.84	1.99184	-286228
945	1993.95	1.99395	-286228
946	1996.06	1.99606	-286228
947	1998.17	1.99817	-286228
948	2000.28	2.00028	-286228
949	2002.39	2.00239	-286228
950	2004.5	2.0045	-286228
951	2006.61	2.00661	-286228
952	2008.72	2.00872	-286228
953	2010.83	2.01083	-286228
954	2012.94	2.01294	-286228
955	2015.05	2.01505	-286228
956	2017.16	2.01716	-286228
957	2019.27	2.01927	-286228
958	2021.38	2.02138	-286228
959	2023.49	2.02349	-286228
960	2025.6	2.0256	-286228
961	2027.71	2.02771	-286228
962	2029.82	2.02982	-286228
963	2031.93	2.03193	-286228
964	2034.04	2.03404	-286228
965	2036.15	2.03615	-286228
966	2038.26	2.03826	-286228
967	2040.37	2.04037	-286228
968	2042.48	2.04248	-286228
969	2044.59	2.04459	-286228
970	2046.7	2.0467	-286228
971	2048.81	2.04881	-286228
972	2050.92	2.05092	-286228
973	2053.03	2.05303	-286228
974	2055.14	2.05514	-286228
975	2057.25	2.05725	-286228
976	2059.36	2.05936	-286228
977	2061.47	2.06147	-286228
978	2063.58	2.06358	-286228
979	2065.69	2.06569	-286228
980	2067.8	2.0678	-286228
981	2069.91	2.06991	-286228
982	2072.02	2.07202	-286228
983	2074.13	2.07413	-286228
984	2076.24	2.07624	-286228
985	2078.35	2.07835	-286228
986	2080.46	2.08046	-286228
987	2082.57	2.08257	-286228
988	2084.68	2.08468	-286228
989	2086.79	2.08679	-286228
990	2088.9	2.0889	-286228
991	2091.01	2.09101	-286228
992	2093.12	2.09312	-286228
993	2095.23	2.09523	-286228
994	2097.34	2.09734	-286228
995	2099.45	2.09945	-286228
996	2101.56	2.10156	-286228
997	2103.67	2.10367	-286228
998	2105.78	2.10578	-286228
999	2107.89	2.10789	-286228
1000	2110	2.11	-286228
1001	2112.11	2.11211	-286228
1002	2114.22	2.11422	-286228
1003	2116.33	2.11633	-286228
1004	2118.44	2.11844	-286228
1005	2120.55	2.12055	-286228
1006	2122.66	2.12266	-286228
1007	2124.77	2.12477	-286228
1008	2126.88	2.12688	-286228
1009	2128.99	2.12899	-286228
1010	2131.1	2.1311	-286228
1011	2133.21	2.13321	-286228
1012	2135.32	2.13532	-286228
1013	2137.43	2.13743	-286228
1014	2139.54	2.13954	-286228
1015	2141.65	2.14165	-286228
1016	2143.76	2.14376	-286228
1017	2145.87	2.14587	-286228
1018	2147.98	2.14798	-286228
1019	2150.09	2.15009	-286228
1020	2152.2	2.1522	-286228
1021	2154.31	2.15431	-286228
1022	2156.42	2.15642	-286228
1023	2158.53	2.15853	-286228
1024	2160.64	2.16064	-286228
1025	2162.75	2.16275	-286228
1026	2164.86	2.16486	-286228
1027	2166.97	2.16697	-286228
1028	2169.08	2.16908	-286228
1029	2171.19	2.17119	-286228
1030	2173.3	2.1733	-286228
1031	2175.41	2.17541	-286228
1032	2177.52	2.17752	-286228
1033	2179.63	2.17963	-286228
1034	2181.74	2.18174	-286228
1035	2183.85	2.18385	-286228
1036	2185.96	2.18596	-286228
1037	2188.07	2.18807	-286228
1038	2190.18	2.19018	-286228
1039	2192.29	2.19229	-286228
1040	2194.4	2.1944	-286228
1041	2196.51	2.19651	-286228
1042	2198.62	2.19862	-286228
1043	2200.73	2.20073	-286228
1044	2202.84	2.20284	-286228
1045	2204.95	2.20495	-286228
1046	2207.06	2.20706	-286228
1047	2209.17	2.20917	-286228
1048	2211.28	2.21128	-286228
1049	2213.39	2.21339	-286228
1050	2215.5	2.2155	-286228
1051	2217.61	2.21761	-286228
1052	2219.72	2.21972	-286228
1053	2221.83	2.22183	-286228
1054	2223.94	2.22394	-286228
1055	2226.05	2.22605	-286228
1056	2228.16	2.22816	-286228
1057	2230.27	2.23027	-286228
1058	2232.38	2.23238	-286228
1059	2234.49	2.23449	-286228
1060	2236.6	2.2366	-286228
1061	2238.71	2.23871	-286228
1062	2240.82	2.24082	-286228
1063	2242.93	2.24293	-286228
1064	2245.04	2.24504	-286228
1065	2247.15	2.24715	-286228
1066	2249.26	2.24926	-286228
1067	2251.37	2.25137	-286228
1068	2253.48	2.25348	-286228
1069	2255.59	2.25559	-286228
1070	2257.7	2.2577	-286228
1071	2259.81	2.25981	-286228
1072	2261.92	2.26192	-286228
1073	2264.03	2.26403	-286228
1074	2266.14	2.26614	-286228
1075	2268.25	2.26825	-286228
1076	2270.36	2.27036	-286228
1077	2272.47	2.27247	-286228
1078	2274.58	2.27458	-286228
1079	2276.69	2.27669	-286228
1080	2278.8	2.2788	-286228
1081	2280.91	2.28091	-286228
1082	2283.02	2.28302	-286228
1083	2285.13	2.28513	-286228
1084	2287.24	2.28724	-286228
1085	2289.35	2.28935	-286228
1086	2291.46	2.29146	-286228
1087	2293.57	2.29357	-286228
1088	2295.68	2.29568	-286228
1089	2297.79	2.29779	-286228
1090	2299.9	2.2999	-286228
1091	2302.01	2.30201	-286228
1092	2304.12	2.30412	-286228
1093	2306.23	2.30623	-286228
1094	2308.34	2.30834	-286228
1095	2310.45	2.31045	-286228
1096	2312.56	2.31256	-286228
1097	2314.67	2.31467	-286228
1098	2316.78	2.31678	-286228
1099	2318.89	2.31889	-286228
1100	2321	2.321	-286228
1101	2323.11	2.32311	-286228
1102	2325.22	2.32522	-286228
1103	2327.33	2.32733	-286228
1104	2329.44	2.32944	-286228
1105	2331.55	2.33155	-286228
1106	2333.66	2.33366	-286228
1107	2335.77	2.33577	-286228
1108	2337.88	2.33788	-286228
1109	2339.99	2.33999	-286228
1110	2342.1	2.3421	-286228
1111	2344.21	2.34421	-286228
1112	2346.32	2.34632	-286228
1113	2348.43	2.34843	-286228
1114	2350.54	2.35054	-286228
1115	2352.65	2.35265	-286228
1116	2354.76	2.35476	-286228
1117	2356.87	2.35687	-286228
1118	2358.98	2.35898	-286228
1119	2361.09	2.36109	-286228
1120	2363.2	2.3632	-286228
1121	2365.31	2.36531	-286228
1122	2367.42	2.36742	-286228
1123	2369.53	2.36953	-286228
1124	2371.64	2.37164	-286228
1125	2373.75	2.37375	-286228
1126	2375.86	2.37586	-286228
1127	2377.97	2.37797	-286228
1128	2380.08	2.38008	-286228
1129	2382.19	2.38219	-286228
1130	2384.3	2.3843	-286228
1131	2386.41	2.38641	-286228
1132	2388.52	2.38852	-286228
1133	2390.63	2.39063	-286228
1134	2392.74	2.39274	-286228
1135	2394.85	2.39485	-286228
1136	2396.96	2.39696	-286228
1137	2399.07	2.39907	-286228
1138	2401.18	2.40118	-286228
1139	2403.29	2.40329	-286228
1140	2405.4	2.4054	-286228
1141	2407.51	2.40751	-286228
1142	2409.62	2.40962	-286228
1143	2411.73	2.41173	-286228
1144	2413.84	2.41384	-286228
1145	2415.95	2.41595	-286228
1146	2418.06	2.41806	-286228
1147	2420.17	2.42017	-286228
1148	2422.28	2.42228	-286228
1149	2424.39	2.42439	-286228
1150	2426.5	2.4265	-286228
1151	2428.61	2.42861	-286228
1152	2430.72	2.43072	-286228
1153	2432.83	2.43283	-286228
1154	2434.94	2.43494	-286228
1155	2437.05	2.43705	-286228
1156	2439.16	2.43916	-286228
1157	2441.27	2.44127	-286228
1158	2443.38	2.44338	-286228
1159	2445.49	2.44549	-286228
1160	2447.6	2.4476	-286228
1161	2449.71	2.44971	-286228
1162	2451.82	2.45182	-286228
1163	2453.93	2.45393	-286228
1164	2456.04	2.45604	-286228
1165	2458.15	2.45815	-286228
1166	2460.26	2.46026	-286228
1167	2462.37	2.46237	-286228
1168	2464.48	2.46448	-286228
1169	2466.59	2.46659	-286228
1170	2468.7	2.4687	-286228
1171	2470.81	2.47081	-286228
1172	2472.92	2.47292	-286228
1173	2475.03	2.47503	-286228
1174	2477.14	2.47714	-286228
1175	2479.25	2.47925	-286228
1176	2481.36	2.48136	-286228
1177	2483.47	2.48347	-286228
1178	2485.58	2.48558	-286228
1179	2487.69	2.48769	-286228
1180	2489.8	2.4898	-286228
1181	2491.91	2.49191	-286228
1182	2494.02	2.49402	-286228
1183	2496.13	2.49613	-286228
1184	2498.24	2.49824	-286228
1185	2500.35	2.50035	-286228
1186	2502.46	2.50246	-286228
1187	2504.57	2.50457	-286228
1188	2506.68	2.50668	-286228
1189	2508.79	2.50879	-286228
1190	2510.9	2.5109	-286228
1191	2513.01	2.51301	-286228
1192	2515.12	2.51512	-286228
1193	2517.23	2.51723	-286228
1194	2519.34	2.51934	-286228
1195	2521.45	2.52145	-286228
1196	2523.56	2.52356	-286228
1197	2525.67	2.52567	-286228
1198	2527.78	2.52778	-286228
1199	2529.89	2.52989	-286228
1200	2532	2.532	-286228
1201	2534.11	2.53411	-286228
1202	2536.22	2.53622	-286228
1203	2538.33	2.53833	-286228
1204	2540.44	2.54044	-286228
1205	2542.55	2.54255	-286228
1206	2544.66	2.54466	-286228
1207	2546.77	2.54677	-286228
1208	2548.88	2.54888	-286228
1209	2550.99	2.55099	-286228
1210	2553.1	2.5531	-286228
1211	2555.21	2.55521	-286228
1212	2557.32	2.55732	-286228
1213	2559.43	2.55943	-286228
1214	2561.54	2.56154	-286228
1215	2563.65	2.56365	-286228
1216	2565.76	2.56576	-286228
1217	2567.87	2.56787	-286228
1218	2569.98	2.56998	-286228
1219	2572.09	2.57209	-286228
1220	2574.2	2.5742	-286228
1221	2576.31	2.57631	-286228
1222	2578.42	2.57842	-286228
1223	2580.53	2.58053	-286228
1224	2582.64	2.58264	-286228
1225	2584.75	2.58475	-286228
1226	2586.86	2.58686	-286228
1227	2588.97	2.58897	-286228
1228	2591.08	2.59108	-286228
1229	2593.19	2.59319	-286228
1230	2595.3	2.5953	-286228
1231	2597.41	2.59741	-286228
1232	2599.52	2.59952	-286228
1233	2601.63	2.60163	-286228
1234	2603.74	2.60374	-286228
1235	2605.85	2.60585	-286228
1236	2607.96	2.60796	-286228
1237	2610.07	2.61007	-286228
1238	2612.18	2.61218	-286228
1239	2614.29	2.61429	-286228
1240	2616.4	2.6164	-286228
1241	2618.51	2.61851	-286228
1242	2620.62	2.62062	-286228
1243	2622.73	2.62273	-286228
1244	2624.84	2.62484	-286228
1245	2626.95	2.62695	-286228
1246	2629.06	2.62906	-286228
1247	2631.17	2.63117	-286228
1248	2633.28	2.63328	-286228
1249	2635.39	2.63539	-286228
1250	2637.5	2.6375	-286228
1251	2639.61	2.63961	-286228
1252	2641.72	2.64172	-286228
1253	2643.83	2.64383	-286228
1254	2645.94	2.64594	-286228
1255	2648.05	2.64805	-286228
1256	2650.16	2.65016	-286228
1257	2652.27	2.65227	-286228
1258	2654.38	2.65438	-286228
1259	2656.49	2.65649	-286228
1260	2658.6	2.6586	-286228
1261	2660.71	2.66071	-286228
1262	2662.82	2.66282	-286228
1263	2664.93	2.66493	-286228
1264	2667.04	2.66704	-286228
1265	2669.15	2.66915	-286228
1266	2671.26	2.67126	-286228
1267	2673.37	2.67337	-286228
1268	2675.48	2.67548	-286228
1269	2677.59	2.67759	-286228
1270	2679.7	2.6797	-286228
1271	2681.81	2.68181	-286228
1272	2683.92	2.68392	-286228
1273	2686.03	2.68603	-286228
1274	2688.14	2.68814	-286228
1275	2690.25	2.69025	-286228
1276	2692.36	2.69236	-286228
1277	2694.47	2.69447	-286228
1278	2696.58	2.69658	-286228
1279	2698.69	2.69869	-286228
1280	2700.8	2.7008	-286228
1281	2702.91	2.70291	-286228
1282	2705.02	2.70502	-286228
1283	2707.13	2.70713	-286228
1284	2709.24	2.70924	-286228
1285	2711.35	2.71135	-286228
1286	2713.46	2.71346	-286228
1287	2715.57	2.71557	-286228
1288	2717.68	2.71768	-286228
1289	2719.79	2.71979	-286228
1290	2721.9	2.7219	-286228
1291	2724.01	2.72401	-286228
1292	2726.12	2.72612	-286228
1293	2728.23	2.72823	-286228
1294	2730.34	2.73034	-286228
1295	2732.45	2.73245	-286228
1296	2734.56	2.73456	-286228
1297	2736.67	2.73667	-286228
1298	2738.78	2.73878	-286228
1299	2740.89	2.74089	-286228
1300	2743	2.743	-286228
1301	2745.11	2.74511	-286228
1302	2747.22	2.74722	-286228
1303	2749.33	2.74933	-286228
1304	2751.44	2.75144	-286228
1305	2753.55	2.75355	-286228
1306	2755.66	2.75566	-286228
1307	2757.77	2.75777	-286228
1308	2759.88	2.75988	-286228
1309	2761.99	2.76199	-286228
1310	2764.1	2.7641	-286228
1311	2766.21	2.76621	-286228
1312	2768.32	2.76832	-286228
1313	2770.43	2.77043	-286228
1314	2772.54	2.77254	-286228
1315	2774.65	2.77465	-286228
1316	2776.76	2.77676	-286228
1317	2778.87	2.77887	-286228
1318	2780.98	2.78098	-286228
1319	2783.09	2.78309	-286228
1320	2785.2	2.7852	-286228
1321	2787.31	2.78731	-286228
1322	2789.42	2.78942	-286228
1323	2791.53	2.79153	-286228
1324	2793.64	2.79364	-286228
1325	2795.75	2.79575	-286228
1326	2797.86	2.79786	-286228
1327	2799.97	2.79997	-286228
1328	2802.08	2.80208	-286228
1329	2804.19	2.80419	-286228
1330	2806.3	2.8063	-286228
1331	2808.41	2.80841	-286228
1332	2810.52	2.81052	-286228
1333	2812.63	2.81263	-286228
1334	2814.74	2.81474	-286228
1335	2816.85	2.81685	-286228
1336	2818.96	2.81896	-286228
1337	2821.07	2.82107	-286228
1338	2823.18	2.82318	-286228
1339	2825.29	2.82529	-286228
1340	2827.4	2.8274	-286228
1341	2829.51	2.82951	-286228
1342	2831.62	2.83162	-286228
1343	2833.73	2.83373	-286228
1344	2835.84	2.83584	-286228
1345	2837.95	2.83795	-286228
1346	2840.06	2.84006	-286228
1347	2842.17	2.84217	-286228
1348	2844.28	2.84428	-286228
1349	2846.39	2.84639	-286228
1350	2848.5	2.8485	-286228
1351	2850.61	2.85061	-286228
1352	2852.72	2.85272	-286228
1353	2854.83	2.85483	-286228
1354	2856.94	2.85694	-286228
1355	2859.05	2.85905	-286228
1356	2861.16	2.86116	-286228
1357	2863.27	2.86327	-286228
1358	2865.38	2.86538	-286228
1359	2867.49	2.86749	-286228
1360	2869.6	2.8696	-286228
1361	2871.71	2.87171	-286228
1362	2873.82	2.87382	-286228
1363	2875.93	2.87593	-286228
1364	2878.04	2.87804	-286228
1365	2880.15	2.88015	-286228
1366	2882.26	2.88226	-286228
1367	2884.37	2.88437	-286228
1368	2886.48	2.88648	-286228
1369	2888.59	2.88859	-286228
1370	2890.7	2.8907	-286228
1371	2892.81	2.89281	-286228
1372	2894.92	2.89492	-286228
1373	2897.03	2.89703	-286228
1374	2899.14	2.89914	-286228
1375	2901.25	2.90125	-286228
1376	2903.36	2.90336	-286228
1377	2905.47	2.90547	-286228
1378	2907.58	2.90758	-286228
1379	2909.69	2.90969	-286228
1380	2911.8	2.9118	-286228
1381	2913.91	2.91391	-286228
1382	2916.02	2.91602	-286228
1383	2918.13	2.91813	-286228
1384	2920.24	2.92024	-286228
1385	2922.35	2.92235	-286228
1386	2924.46	2.92446	-286228
1387	2926.57	2.92657	-286228
1388	2928.68	2.92868	-286228
1389	2930.79	2.93079	-286228
1390	2932.9	2.9329	-286228
1391	2935.01	2.93501	-286228
1392	2937.12	2.93712	-286228
1393	2939.23	2.93923	-286228
1394	2941.34	2.94134	-286228
1395	2943.45	2.94345	-286228
1396	2945.56	2.94556	-286228
1397	2947.67	2.94767	-286228
1398	2949.78	2.94978	-286228
1399	2951.89	2.95189	-286228
1400	2954	2.954	-286228
1401	2956.11	2.95611	-286228
1402	2958.22	2.95822	-286228
1403	2960.33	2.96033	-286228
1404	2962.44	2.96244	-286228
1405	2964.55	2.96455	-286228
1406	2966.66	2.96666	-286228
1407	2968.77	2.96877	-286228
1408	2970.88	2.97088	-286228
1409	2972.99	2.97299	-286228
1410	2975.1	2.9751	-286228
1411	2977.21	2.97721	-286228
1412	2979.32	2.97932	-286228
1413	2981.43	2.98143	-286228
1414	2983.54	2.98354	-286228
1415	2985.65	2.98565	-286228
1416	2987.76	2.98776	-286228
1417	2989.87	2.98987	-286228
1418	2991.98	2.99198	-286228
1419	2994.09	2.99409	-286228
1420	2996.2	2.9962	-286228
1421	2998.31	2.99831	-286228
1422	3000.42	3.00042	-286228
1423	3002.53	3.00253	-286228
1424	3004.64	3.00464	-286228
1425	3006.75	3.00675	-286228
1426	3008.86	3.00886	-286228
1427	3010.97	3.01097	-286228
1428	3013.08	3.01308	-286228
1429	3015.19	3.01519	-286228
1430	3017.3	3.0173	-286228
1431	3019.41	3.01941	-286228
1432	3021.52	3.02152	-286228
1433	3023.63	3.02363	-286228
1434	3025.74	3.02574	-286228
1435	3027.85	3.02785	-286228
1436	3029.96	3.02996	-286228
1437	3032.07	3.03207	-286228
1438	3034.18	3.03418	-286228
1439	3036.29	3.03629	-286228
1440	3038.4	3.0384	-286228
1441	3040.51	3.04051	-286228
1442	3042.62	3.04262	-286228
1443	3044.73	3.04473	-286228
1444	3046.84	3.04684	-286228
1445	3048.95	3.04895	-286228
1446	3051.06	3.05106	-286228
1447	3053.17	3.05317	-286228
1448	3055.28	3.05528	-286228
1449	3057.39	3.05739	-286228
1450	3059.5	3.0595	-286228
1451	3061.61	3.06161	-286228
1452	3063.72	3.06372	-286228
1453	3065.83	3.06583	-286228
1454	3067.94	3.06794	-286228
1455	3070.05	3.07005	-286228
1456	3072.16	3.07216	-286228
1457	3074.27	3.07427	-286228
1458	3076.38	3.07638	-286228
1459	3078.49	3.07849	-286228
1460	3080.6	3.0806	-286228
1461	3082.71	3.08271	-286228
1462	3084.82	3.08482	-286228
1463	3086.93	3.08693	-286228
1464	3089.04	3.08904	-286228
1465	3091.15	3.09115	-286228
1466	3093.26	3.09326	-286228
1467	3095.37	3.09537	-286228
1468	3097.48	3.09748	-286228
1469	3099.59	3.09959	-286228
1470	3101.7	3.1017	-286228
1471	3103.81	3.10381	-286228
1472	3105.92	3.10592	-286228
1473	3108.03	3.10803	-286228
1474	3110.14	3.11014	-286228
1475	3112.25	3.11225	-286228
1476	3114.36	3.11436	-286228
1477	3116.47	3.11647	-286228
1478	3118.58	3.11858	-286228
1479	3120.69	3.12069	-286228
1480	3122.8	3.1228	-286228
1481	3124.91	3.12491	-286228
1482	3127.02	3.12702	-286228
1483	3129.13	3.12913	-286228
1484	3131.24	3.13124	-286228
1485	3133.35	3.13335	-286228
1486	3135.46	3.13546	-286228
1487	3137.57	3.13757	-286228
1488	3139.68	3.13968	-286228
1489	3141.79	3.14179	-286228
1490	3143.9	3.1439	-286228
1491	3146.01	3.14601	-286228
1492	3148.12	3.14812	-286228
1493	3150.23	3.15023	-286228
1494	3152.34	3.15234	-286228
1495	3154.45	3.15445	-286228
1496	3156.56	3.15656	-286228
1497	3158.67	3.15867	-286228
1498	3160.78	3.16078	-286228
1499	3162.89	3.16289	-286228
1500	3165	3.165	-286228
1501	3167.11	3.16711	-286228
1502	3169.22	3.16922	-286228
1503	3171.33	3.17133	-286228
1504	3173.44	3.17344	-286228
1505	3175.55	3.17555	-286228
1506	3177.66	3.17766	-286228
1507	3179.77	3.17977	-286228
1508	3181.88	3.18188	-286228
1509	3183.99	3.18399	-286228
1510	3186.1	3.1861	-286228
1511	3188.21	3.18821	-286228
1512	3190.32	3.19032	-286228
1513	3192.43	3.19243	-286228
1514	3194.54	3.19454	-286228
1515	3196.65	3.19665	-286228
1516	3198.76	3.19876	-286228
1517	3200.87	3.20087	-286228
1518	3202.98	3.20298	-286228
1519	3205.09	3.20509	-286228
1520	3207.2	3.2072	-286228
1521	3209.31	3.20931	-286228
1522	3211.42	3.21142	-286228
1523	3213.53	3.21353	-286228
1524	3215.64	3.21564	-286228
1525	3217.75	3.21775	-286228
1526	3219.86	3.21986	-286228
1527	3221.97	3.22197	-286228
1528	3224.08	3.22408	-286228
1529	3226.19	3.22619	-286228
1530	3228.3	3.2283	-286228
1531	3230.41	3.23041	-286228
1532	3232.52	3.23252	-286228
1533	3234.63	3.23463	-286228
1534	3236.74	3.23674	-286228
1535	3238.85	3.23885	-286228
1536	3240.96	3.24096	-286228
1537	3243.07	3.24307	-286228
1538	3245.18	3.24518	-286228
1539	3247.29	3.24729	-286228
1540	3249.4	3.2494	-286228
1541	3251.51	3.25151	-286228
1542	3253.62	3.25362	-286228
1543	3255.73	3.25573	-286228
1544	3257.84	3.25784	-286228
1545	3259.95	3.25995	-286228
1546	3262.06	3.26206	-286228
1547	3264.17	3.26417	-286228
1548	3266.28	3.26628	-286228
1549	3268.39	3.26839	-286228
1550	3270.5	3.2705	-286228
1551	3272.61	3.27261	-286228
1552	3274.72	3.27472	-286228
1553	3276.83	3.27683	-286228
1554	3278.94	3.27894	-286228
1555	3281.05	3.28105	-286228
1556	3283.16	3.28316	-286228
1557	3285.27	3.28527	-286228
1558	3287.38	3.28738	-286228
1559	3289.49	3.28949	-286228
1560	3291.6	3.2916	-286228
1561	3293.71	3.29371	-286228
1562	3295.82	3.29582	-286228
1563	3297.93	3.29793	-286228
1564	3300.04	3.30004	-286228
1565	3302.15	3.30215	-286228
1566	3304.26	3.30426	-286228
1567	3306.37	3.30637	-286228
1568	3308.48	3.30848	-286228
1569	3310.59	3.31059	-286228
1570	3312.7	3.3127	-286228
1571	3314.81	3.31481	-286228
1572	3316.92	3.31692	-286228
1573	3319.03	3.31903	-286228
1574	3321.14	3.32114	-286228
1575	3323.25	3.32325	-286228
1576	3325.36	3.32536	-286228
1577	3327.47	3.32747	-286228
1578	3329.58	3.32958	-286228
1579	3331.69	3.33169	-286228
1580	3333.8	3.3338	-286228
1581	3335.91	3.33591	-286228
1582	3338.02	3.33802	-286228
1583	3340.13	3.34013	-286228
1584	3342.24	3.34224	-286228
1585	3344.35	3.34435	-286228
1586	3346.46	3.34646	-286228
1587	3348.57	3.34857	-286228
1588	3350.68	3.35068	-286228
1589	3352.79	3.35279	-286228
1590	3354.9	3.3549	-286228
1591	3357.01	3.35701	-286228
1592	3359.12	3.35912	-286228
1593	3361.23	3.36123	-286228
1594	3363.34	3.36334	-286228
1595	3365.45	3.36545	-286228
1596	3367.56	3.36756	-286228
1597	3369.67	3.36967	-286228
1598	3371.78	3.37178	-286228
1599	3373.89	3.37389	-286228
1600	3376	3.376	-286228
1601	3378.11	3.37811	-286228
1602	3380.22	3.38022	-286228
1603	3382.33	3.38233	-286228
1604	3384.44	3.38444	-286228
1605	3386.55	3.38655	-286228
1606	3388.66	3.38866	-286228
1607	3390.77	3.39077	-286228
1608	3392.88	3.39288	-286228
1609	3394.99	3.39499	-286228
1610	3397.1	3.3971	-286228
1611	3399.21	3.39921	-286228
1612	3401.32	3.40132	-286228
1613	3403.43	3.40343	-286228
1614	3405.54	3.40554	-286228
1615	3407.65	3.40765	-286228
1616	3409.76	3.40976	-286228
1617	3411.87	3.41187	-286228
1618	3413.98	3.41398	-286228
1619	3416.09	3.41609	-286228
1620	3418.2	3.4182	-286228
1621	3420.31	3.42031	-286228
1622	3422.42	3.42242	-286228
1623	3424.53	3.42453	-286228
1624	3426.64	3.42664	-286228
1625	3428.75	3.42875	-286228
1626	3430.86	3.43086	-286228
1627	3432.97	3.43297	-286228
1628	3435.08	3.43508	-286228
1629	3437.19	3.43719	-286228
1630	3439.3	3.4393	-286228
1631	3441.41	3.44141	-286228
1632	3443.52	3.44352	-286228
1633	3445.63	3.44563	-286228
1634	3447.74	3.44774	-286228
1635	3449.85	3.44985	-286228
1636	3451.96	3.45196	-286228
1637	3454.07	3.45407	-286228
1638	3456.18	3.45618	-286228
1639	3458.29	3.45829	-286228
1640	3460.4	3.4604	-286228
1641	3462.51	3.46251	-286228
1642	3464.62	3.46462	-286228
1643	3466.73	3.46673	-286228
1644	3468.84	3.46884	-286228
1645	3470.95	3.47095	-286228
1646	3473.06	3.47306	-286228
1647	3475.17	3.47517	-286228
1648	3477.28	3.47728	-286228
1649	3479.39	3.47939	-286228
1650	3481.5	3.4815	-286228
1651	3483.61	3.48361	-286228
1652	3485.72	3.48572	-286228
1653	3487.83	3.48783	-286228
1654	3489.94	3.48994	-286228
1655	3492.05	3.49205	-286228
1656	3494.16	3.49416	-286228
1657	3496.27	3.49627	-286228
1658	3498.38	3.49838	-286228
1659	3500.49	3.50049	-286228
1660	3502.6	3.5026	-286228
1661	3504.71	3.50471	-286228
1662	3506.82	3.50682	-286228
1663	3508.93	3.50893	-286228
1664	3511.04	3.51104	-286228
1665	3513.15	3.51315	-286228
1666	3515.26	3.51526	-286228
1667	3517.37	3.51737	-286228
1668	3519.48	3.51948	-286228
1669	3521.59	3.52159	-286228
1670	3523.7	3.5237	-286228
1671	3525.81	3.52581	-286228
1672	3527.92	3.52792	-286228
1673	3530.03	3.53003	-286228
1674	3532.14	3.53214	-286228
1675	3534.25	3.53425	-286228
1676	3536.36	3.53636	-286228
1677	3538.47	3.53847	-286228
1678	3540.58	3.54058	-286228
1679	3542.69	3.54269	-286228
1680	3544.8	3.5448	-286228
1681	3546.91	3.54691	-286228
1682	3549.02	3.54902	-286228
1683	3551.13	3.55113	-286228
1684	3553.24	3.55324	-286228
1685	3555.35	3.55535	-286228
1686	3557.46	3.55746	-286228
1687	3559.57	3.55957	-286228
1688	3561.68	3.56168	-286228
1689	3563.79	3.56379	-286228
1690	3565.9	3.5659	-286228
1691	3568.01	3.56801	-286228
1692	3570.12	3.57012	-286228
1693	3572.23	3.57223	-286228
1694	3574.34	3.57434	-286228
1695	3576.45	3.57645	-286228
1696	3578.56	3.57856	-286228
1697	3580.67	3.58067	-286228
1698	3582.78	3.58278	-286228
1699	3584.89	3.58489	-286228
1700	3587	3.587	-286228
1701	3589.11	3.58911	-286228
1702	3591.22	3.59122	-286228
1703	3593.33	3.59333	-286228
1704	3595.44	3.59544	-286228
1705	3597.55	3.59755	-286228
1706	3599.66	3.59966	-286228
1707	3601.77	3.60177	-286228
1708	3603.88	3.60388	-286228
1709	3605.99	3.60599	-286228
1710	3608.1	3.6081	-286228
1711	3610.21	3.61021	-286228
1712	3612.32	3.61232	-286228
1713	3614.43	3.61443	-286228
1714	3616.54	3.61654	-286228
1715	3618.65	3.61865	-286228
1716	3620.76	3.62076	-286228
1717	3622.87	3.62287	-286228
1718	3624.98	3.62498	-286228
1719	3627.09	3.62709	-286228
1720	3629.2	3.6292	-286228
1721	3631.31	3.63131	-286228
1722	3633.42	3.63342	-286228
1723	3635.53	3.63553	-286228
1724	3637.64	3.63764	-286228
1725	3639.75	3.63975	-286228
1726	3641.86	3.64186	-286228
1727	3643.97	3.64397	-286228
1728	3646.08	3.64608	-286228
1729	3648.19	3.64819	-286228
1730	3650.3	3.6503	-286228
1731	3652.41	3.65241	-286228
1732	3654.52	3.65452	-286228
1733	3656.63	3.65663	-286228
1734	3658.74	3.65874	-286228
1735	3660.85	3.66085	-286228
1736	3662.96	3.66296	-286228
1737	3665.07	3.66507	-286228
1738	3667.18	3.66718	-286228
1739	3669.29	3.66929	-286228
1740	3671.4	3.6714	-286228
1741	3673.51	3.67351	-286228
1742	3675.62	3.67562	-286228
1743	3677.73	3.67773	-286228
1744	3679.84	3.67984	-286228
1745	3681.95	3.68195	-286228
1746	3684.06	3.68406	-286228
1747	3686.17	3.68617	-286228
1748	3688.28	3.68828	-286228
1749	3690.39	3.69039	-286228
1750	3692.5	3.6925	-286228
1751	3694.61	3.69461	-286228
1752	3696.72	3.69672	-286228
1753	3698.83	3.69883	-286228
1754	3700.94	3.70094	-286228
1755	3703.05	3.70305	-286228
1756	3705.16	3.70516	-286228
1757	3707.27	3.70727	-286228
1758	3709.38	3.70938	-286228
1759	3711.49	3.71149	-286228
1760	3713.6	3.7136	-286228
1761	3715.71	3.71571	-286228
1762	3717.82	3.71782	-286228
1763	3719.93	3.71993	-286228
1764	3722.04	3.72204	-286228
1765	3724.15	3.72415	-286228
1766	3726.26	3.72626	-286228
1767	3728.37	3.72837	-286228
1768	3730.48	3.73048	-286228
1769	3732.59	3.73259	-286228
1770	3734.7	3.7347	-286228
1771	3736.81	3.73681	-286228
1772	3738.92	3.73892	-286228
1773	3741.03	3.74103	-286228
1774	3743.14	3.74314	-286228
1775	3745.25	3.74525	-286228
1776	3747.36	3.74736	-286228
1777	3749.47	3.74947	-286228
1778	3751.58	3.75158	-286228
1779	3753.69	3.75369	-286228
1780	3755.8	3.7558	-286228
1781	3757.91	3.75791	-286228
1782	3760.02	3.76002	-286228
1783	3762.13	3.76213	-286228
1784	3764.24	3.76424	-286228
1785	3766.35	3.76635	-286228
1786	3768.46	3.76846	-286228
1787	3770.57	3.77057	-286228
1788	3772.68	3.77268	-286228
1789	3774.79	3.77479	-286228
1790	3776.9	3.7769	-286228
1791	3779.01	3.77901	-286228
1792	3781.12	3.78112	-286228
1793	3783.23	3.78323	-286228
1794	3785.34	3.78534	-286228
1795	3787.45	3.78745	-286228
1796	3789.56	3.78956	-286228
1797	3791.67	3.79167	-286228
1798	3793.78	3.79378	-286228
1799	3795.89	3.79589	-286228
1800	3798	3.798	-286228
1801	3800.11	3.80011	-286228
1802	3802.22	3.80222	-286228
1803	3804.33	3.80433	-286228
1804	3806.44	3.80644	-286228
1805	3808.55	3.80855	-286228
1806	3810.66	3.81066	-286228
1807	3812.77	3.81277	-286228
1808	3814.88	3.81488	-286228
1809	3816.99	3.81699	-286228
1810	3819.1	3.8191	-286228
1811	3821.21	3.82121	-286228
1812	3823.32	3.82332	-286228
1813	3825.43	3.82543	-286228
1814	3827.54	3.82754	-286228
1815	3829.65	3.82965	-286228
1816	3831.76	3.83176	-286228
1817	3833.87	3.83387	-286228
1818	3835.98	3.83598	-286228
1819	3838.09	3.83809	-286228
1820	3840.2	3.8402	-286228
1821	3842.31	3.84231	-286228
1822	3844.42	3.84442	-286228
1823	3846.53	3.84653	-286228
1824	3848.64	3.84864	-286228
1825	3850.75	3.85075	-286228
1826	3852.86	3.85286	-286228
1827	3854.97	3.85497	-286228
1828	3857.08	3.85708	-286228
1829	3859.19	3.85919	-286228
1830	3861.3	3.8613	-286228
1831	3863.41	3.86341	-286228
1832	3865.52	3.86552	-286228
1833	3867.63	3.86763	-286228
1834	3869.74	3.86974	-286228
1835	3871.85	3.87185	-286228
1836	3873.96	3.87396	-286228
1837	3876.07	3.87607	-286228
1838	3878.18	3.87818	-286228
1839	3880.29	3.88029	-286228
1840	3882.4	3.8824	-286228
1841	3884.51	3.88451	-286228
1842	3886.62	3.88662	-286228
1843	3888.73	3.88873	-286228
1844	3890.84	3.89084	-286228
1845	3892.95	3.89295	-286228
1846	3895.06	3.89506	-286228
1847	3897.17	3.89717	-286228
1848	3899.28	3.89928	-286228
1849	3901.39	3.90139	-286228
1850	3903.5	3.9035	-286228
1851	3905.61	3.90561	-286228
1852	3907.72	3.90772	-286228
1853	3909.83	3.90983	-286228
1854	3911.94	3.91194	-286228
1855	3914.05	3.91405	-286228
1856	3916.16	3.91616	-286228
1857	3918.27	3.91827	-286228
1858	3920.38	3.92038	-286228
1859	3922.49	3.92249	-286228
1860	3924.6	3.9246	-286228
1861	3926.71	3.92671	-286228
1862	3928.82	3.92882	-286228
1863	3930.93	3.93093	-286228
1864	3933.04	3.93304	-286228
1865	3935.15	3.93515	-286228
1866	3937.26	3.93726	-286228
1867	3939.37	3.93937	-286228
1868	3941.48	3.94148	-286228
1869	3943.59	3.94359	-286228
1870	3945.7	3.9457	-286228
1871	3947.81	3.94781	-286228
1872	3949.92	3.94992	-286228
1873	3952.03	3.95203	-286228
1874	3954.14	3.95414	-286228
1875	3956.25	3.95625	-286228
1876	3958.36	3.95836	-286228
1877	3960.47	3.96047	-286228
1878	3962.58	3.96258	-286228
1879	3964.69	3.96469	-286228
1880	3966.8	3.9668	-286228
1881	3968.91	3.96891	-286228
1882	3971.02	3.97102	-286228
1883	3973.13	3.97313	-286228
1884	3975.24	3.97524	-286228
1885	3977.35	3.97735	-286228
1886	3979.46	3.97946	-286228
1887	3981.57	3.98157	-286228
1888	3983.68	3.98368	-286228
1889	3985.79	3.98579	-286228
1890	3987.9	3.9879	-286228
1891	3990.01	3.99001	-286228
1892	3992.12	3.99212	-286228
1893	3994.23	3.99423	-286228
1894	3996.34	3.99634	-286228
1895	3998.45	3.99845	-286228
1896	4000.56	4.00056	-286228
1897	4002.67	4.00267	-286228
1898	4004.78	4.00478	-286228
1899	4006.89	4.00689	-286228
1900	4009	4.009	-286228
1901	4011.11	4.01111	-286228
1902	4013.22	4.01322	-286228
1903	4015.33	4.01533	-286228
1904	4017.44	4.01744	-286228
1905	4019.55	4.01955	-286228
1906	4021.66	4.02166	-286228
1907	4023.77	4.02377	-286228
1908	4025.88	4.02588	-286228
1909	4027.99	4.02799	-286228
1910	4030.1	4.0301	-286228
1911	4032.21	4.03221	-286228
1912	4034.32	4.03432	-286228
1913	4036.43	4.03643	-286228
1914	4038.54	4.03854	-286228
1915	4040.65	4.04065	-286228
1916	4042.76	4.04276	-286228
1917	4044.87	4.04487	-286228
1918	4046.98	4.04698	-286228
1919	4049.09	4.04909	-286228
1920	4051.2	4.0512	-286228
1921	4053.31	4.05331	-286228
1922	4055.42	4.05542	-286228
1923	4057.53	4.05753	-286228
1924	4059.64	4.05964	-286228
1925	4061.75	4.06175	-286228
1926	4063.86	4.06386	-286228
1927	4065.97	4.06597	-286228
1928	4068.08	4.06808	-286228
1929	4070.19	4.07019	-286228
1930	4072.3	4.0723	-286228
1931	4074.41	4.07441	-286228
1932	4076.52	4.07652	-286228
1933	4078.63	4.07863	-286228
1934	4080.74	4.08074	-286228
1935	4082.85	4.08285	-286228
1936	4084.96	4.08496	-286228
1937	4087.07	4.08707	-286228
1938	4089.18	4.08918	-286228
1939	4091.29	4.09129	-286228
1940	4093.4	4.0934	-286228
1941	4095.51	4.09551	-286228
1942	4097.62	4.09762	-286228
1943	4099.73	4.09973	-286228
1944	4101.84	4.10184	-286228
1945	4103.95	4.10395	-286228
1946	4106.06	4.10606	-286228
1947	4108.17	4.10817	-286228
1948	4110.28	4.11028	-286228
1949	4112.39	4.11239	-286228
1950	4114.5	4.1145	-286228
1951	4116.61	4.11661	-286228
1952	4118.72	4.11872	-286228
1953	4120.83	4.12083	-286228
1954	4122.94	4.12294	-286228
1955	4125.05	4.12505	-286228
1956	4127.16	4.12716	-286228
1957	4129.27	4.12927	-286228
1958	4131.38	4.13138	-286228
1959	4133.49	4.13349	-286228
1960	4135.6	4.1356	-286228
1961	4137.71	4.13771	-286228
1962	4139.82	4.13982	-286228
1963	4141.93	4.14193	-286228
1964	4144.04	4.14404	-286228
1965	4146.15	4.14615	-286228
1966	4148.26	4.14826	-286228
1967	4150.37	4.15037	-286228
1968	4152.48	4.15248	-286228
1969	4154.59	4.15459	-286228
1970	4156.7	4.1567	-286228
1971	4158.81	4.15881	-286228
1972	4160.92	4.16092	-286228
1973	4163.03	4.16303	-286228
1974	4165.14	4.16514	-286228
1975	4167.25	4.16725	-286228
1976	4169.36	4.16936	-286228
1977	4171.47	4.17147	-286228
1978	4173.58	4.17358	-286228
1979	4175.69	4.17569	-286228
1980	4177.8	4.1778	-286228
1981	4179.91	4.17991	-286228
1982	4182.02	4.18202	-286228
1983	4184.13	4.18413	-286228
1984	4186.24	4.18624	-286228
1985	4188.35	4.18835	-286228
1986	4190.46	4.19046	-286228
1987	4192.57	4.19257	-286228
1988	4194.68	4.19468	-286228
1989	4196.79	4.19679	-286228
1990	4198.9	4.1989	-286228
1991	4201.01	4.20101	-286228
1992	4203.12	4.20312	-286228
1993	4205.23	4.20523	-286228
1994	4207.34	4.20734	-286228
1995	4209.45	4.20945	-286228
1996	4211.56	4.21156	-286228
1997	4213.67	4.21367	-286228
1998	4215.78	4.21578	-286228
1999	4217.89	4.21789	-286228
[truncated: 1 more rows]

## Sheet: point_model_min_total_time_6t
lap	time	time (ms)	Hamiltonian
1	2.11	0.00211	-117624
2	4.22	0.00422	-117624
3	6.33	0.00633	-508026
4	8.44	0.00844	-508026
5	10.55	0.01055	-508026
6	12.66	0.01266	-508026
7	14.77	0.01477	-508026
8	16.88	0.01688	-508026
9	18.99	0.01899	-508026
10	21.1	0.0211	-508026
11	23.21	0.02321	-508026
12	25.32	0.02532	-508026
13	27.43	0.02743	-508026
14	29.54	0.02954	-508026
15	31.65	0.03165	-508026
16	33.76	0.03376	-508026
17	35.87	0.03587	-508026
18	37.98	0.03798	-508026
19	40.09	0.04009	-508026
20	42.2	0.0422	-508026
21	44.31	0.04431	-508026
22	46.42	0.04642	-508026
23	48.53	0.04853	-508026
24	50.64	0.05064	-508026
25	52.75	0.05275	-508026
26	54.86	0.05486	-508026
27	56.97	0.05697	-508026
28	59.08	0.05908	-508026
29	61.19	0.06119	-508026
30	63.3	0.0633	-508026
31	65.41	0.06541	-508026
32	67.52	0.06752	-508026
33	69.63	0.06963	-508026
34	71.74	0.07174	-508026
35	73.85	0.07385	-508026
36	75.96	0.07596	-508026
37	78.07	0.07807	-508026
38	80.18	0.08018	-508026
39	82.29	0.08229	-508026
40	84.4	0.0844	-508026
41	86.51	0.08651	-508026
42	88.62	0.08862	-508026
43	90.73	0.09073	-508026
44	92.84	0.09284	-508026
45	94.95	0.09495	-508026
46	97.06	0.09706	-508026
47	99.17	0.09917	-508026
48	101.28	0.10128	-508026
49	103.39	0.10339	-508026
50	105.5	0.1055	-508026
51	107.61	0.10761	-508026
52	109.72	0.10972	-508026
53	111.83	0.11183	-508026
54	113.94	0.11394	-508026
55	116.05	0.11605	-508026
56	118.16	0.11816	-508026
57	120.27	0.12027	-508026
58	122.38	0.12238	-508026
59	124.49	0.12449	-508026
60	126.6	0.1266	-508026
61	128.71	0.12871	-508026
62	130.82	0.13082	-508026
63	132.93	0.13293	-508026
64	135.04	0.13504	-508026
65	137.15	0.13715	-508026
66	139.26	0.13926	-508026
67	141.37	0.14137	-508026
68	143.48	0.14348	-508026
69	145.59	0.14559	-508026
70	147.7	0.1477	-508026
71	149.81	0.14981	-508026
72	151.92	0.15192	-508026
73	154.03	0.15403	-508026
74	156.14	0.15614	-508026
75	158.25	0.15825	-508026
76	160.36	0.16036	-508026
77	162.47	0.16247	-508026
78	164.58	0.16458	-508026
79	166.69	0.16669	-508026
80	168.8	0.1688	-508026
81	170.91	0.17091	-508026
82	173.02	0.17302	-508026
83	175.13	0.17513	-508026
84	177.24	0.17724	-508026
85	179.35	0.17935	-508026
86	181.46	0.18146	-508026
87	183.57	0.18357	-508026
88	185.68	0.18568	-508026
89	187.79	0.18779	-508026
90	189.9	0.1899	-508026
91	192.01	0.19201	-508026
92	194.12	0.19412	-508026
93	196.23	0.19623	-508026
94	198.34	0.19834	-508026
95	200.45	0.20045	-508026
96	202.56	0.20256	-508026
97	204.67	0.20467	-508026
98	206.78	0.20678	-508026
99	208.89	0.20889	-508026
100	211	0.211	-508026
101	213.11	0.21311	-508026
102	215.22	0.21522	-508026
103	217.33	0.21733	-508026
104	219.44	0.21944	-508026
105	221.55	0.22155	-508026
106	223.66	0.22366	-508026
107	225.77	0.22577	-508026
108	227.88	0.22788	-508026
109	229.99	0.22999	-508026
110	232.1	0.2321	-508026
111	234.21	0.23421	-508026
112	236.32	0.23632	-508026
113	238.43	0.23843	-508026
114	240.54	0.24054	-508026
115	242.65	0.24265	-508026
116	244.76	0.24476	-508026
117	246.87	0.24687	-508026
118	248.98	0.24898	-508026
119	251.09	0.25109	-508026
120	253.2	0.2532	-508026
121	255.31	0.25531	-508026
122	257.42	0.25742	-508026
123	259.53	0.25953	-508026
124	261.64	0.26164	-508026
125	263.75	0.26375	-510010
126	265.86	0.26586	-510010
127	267.97	0.26797	-510010
128	270.08	0.27008	-510010
129	272.19	0.27219	-510010
130	274.3	0.2743	-510010
131	276.41	0.27641	-510010
132	278.52	0.27852	-510010
133	280.63	0.28063	-510010
134	282.74	0.28274	-510010
135	284.85	0.28485	-510010
136	286.96	0.28696	-510010
137	289.07	0.28907	-510010
138	291.18	0.29118	-510010
139	293.29	0.29329	-510010
140	295.4	0.2954	-510010
141	297.51	0.29751	-510010
142	299.62	0.29962	-510010
143	301.73	0.30173	-510010
144	303.84	0.30384	-510010
145	305.95	0.30595	-510010
146	308.06	0.30806	-510010
147	310.17	0.31017	-510010
148	312.28	0.31228	-510010
149	314.39	0.31439	-510010
150	316.5	0.3165	-510010
151	318.61	0.31861	-510010
152	320.72	0.32072	-510010
153	322.83	0.32283	-510010
154	324.94	0.32494	-510010
155	327.05	0.32705	-510010
156	329.16	0.32916	-510010
157	331.27	0.33127	-510010
158	333.38	0.33338	-510010
159	335.49	0.33549	-510010
160	337.6	0.3376	-510010
161	339.71	0.33971	-510010
162	341.82	0.34182	-510010
163	343.93	0.34393	-510010
164	346.04	0.34604	-510010
165	348.15	0.34815	-510010
166	350.26	0.35026	-510010
167	352.37	0.35237	-510010
168	354.48	0.35448	-510010
169	356.59	0.35659	-510010
170	358.7	0.3587	-510010
171	360.81	0.36081	-510010
172	362.92	0.36292	-510010
173	365.03	0.36503	-510010
174	367.14	0.36714	-510010
175	369.25	0.36925	-510010
176	371.36	0.37136	-510010
177	373.47	0.37347	-510010
178	375.58	0.37558	-510010
179	377.69	0.37769	-510010
180	379.8	0.3798	-510010
181	381.91	0.38191	-510010
182	384.02	0.38402	-510010
183	386.13	0.38613	-510010
184	388.24	0.38824	-510010
185	390.35	0.39035	-510010
186	392.46	0.39246	-510010
187	394.57	0.39457	-510010
188	396.68	0.39668	-510010
189	398.79	0.39879	-510010
190	400.9	0.4009	-510010
191	403.01	0.40301	-510010
192	405.12	0.40512	-510010
193	407.23	0.40723	-510010
194	409.34	0.40934	-510010
195	411.45	0.41145	-510010
196	413.56	0.41356	-510010
197	415.67	0.41567	-510010
198	417.78	0.41778	-510010
199	419.89	0.41989	-510010
200	422	0.422	-510010
201	424.11	0.42411	-510010
202	426.22	0.42622	-510010
203	428.33	0.42833	-510010
204	430.44	0.43044	-510010
205	432.55	0.43255	-510010
206	434.66	0.43466	-510010
207	436.77	0.43677	-510010
208	438.88	0.43888	-510010
209	440.99	0.44099	-510010
210	443.1	0.4431	-510010
211	445.21	0.44521	-510010
212	447.32	0.44732	-510010
213	449.43	0.44943	-510010
214	451.54	0.45154	-510010
215	453.65	0.45365	-510010
216	455.76	0.45576	-510010
217	457.87	0.45787	-510010
218	459.98	0.45998	-510010
219	462.09	0.46209	-510010
220	464.2	0.4642	-510010
221	466.31	0.46631	-510010
222	468.42	0.46842	-510010
223	470.53	0.47053	-510010
224	472.64	0.47264	-510010
225	474.75	0.47475	-510010
226	476.86	0.47686	-510010
227	478.97	0.47897	-510010
228	481.08	0.48108	-510010
229	483.19	0.48319	-510010
230	485.3	0.4853	-510010
231	487.41	0.48741	-510010
232	489.52	0.48952	-510010
233	491.63	0.49163	-510010
234	493.74	0.49374	-510010
235	495.85	0.49585	-510010
236	497.96	0.49796	-510010
237	500.07	0.50007	-510010
238	502.18	0.50218	-510010
239	504.29	0.50429	-510010
240	506.4	0.5064	-510010
241	508.51	0.50851	-510010
242	510.62	0.51062	-510010
243	512.73	0.51273	-510010
244	514.84	0.51484	-510010
245	516.95	0.51695	-510010
246	519.06	0.51906	-510010
247	521.17	0.52117	-510010
248	523.28	0.52328	-510010
249	525.39	0.52539	-510010
250	527.5	0.5275	-510010
251	529.61	0.52961	-510010
252	531.72	0.53172	-510010
253	533.83	0.53383	-510010
254	535.94	0.53594	-510010
255	538.05	0.53805	-510010
256	540.16	0.54016	-510010
257	542.27	0.54227	-510010
258	544.38	0.54438	-510010
259	546.49	0.54649	-510010
260	548.6	0.5486	-510010
261	550.71	0.55071	-510010
262	552.82	0.55282	-513989
263	554.93	0.55493	-513989
264	557.04	0.55704	-513989
265	559.15	0.55915	-513989
266	561.26	0.56126	-513989
267	563.37	0.56337	-515964
268	565.48	0.56548	-515964
269	567.59	0.56759	-515964
270	569.7	0.5697	-515964
271	571.81	0.57181	-515964
272	573.92	0.57392	-515964
273	576.03	0.57603	-515964
274	578.14	0.57814	-515964
275	580.25	0.58025	-515964
276	582.36	0.58236	-515964
277	584.47	0.58447	-515964
278	586.58	0.58658	-515964
279	588.69	0.58869	-515964
280	590.8	0.5908	-515964
281	592.91	0.59291	-515964
282	595.02	0.59502	-515964
283	597.13	0.59713	-515964
284	599.24	0.59924	-515964
285	601.35	0.60135	-515964
286	603.46	0.60346	-515964
287	605.57	0.60557	-515964
288	607.68	0.60768	-515964
289	609.79	0.60979	-515964
290	611.9	0.6119	-515964
291	614.01	0.61401	-515964
292	616.12	0.61612	-515964
293	618.23	0.61823	-515964
294	620.34	0.62034	-515964
295	622.45	0.62245	-515964
296	624.56	0.62456	-515964
297	626.67	0.62667	-517958
298	628.78	0.62878	-517958
299	630.89	0.63089	-517958
300	633	0.633	-517958
301	635.11	0.63511	-517958
302	637.22	0.63722	-517958
303	639.33	0.63933	-517958
304	641.44	0.64144	-517958
305	643.55	0.64355	-517958
306	645.66	0.64566	-517958
307	647.77	0.64777	-517975
308	649.88	0.64988	-517975
309	651.99	0.65199	-517975
310	654.1	0.6541	-517975
311	656.21	0.65621	-517975
312	658.32	0.65832	-517975
313	660.43	0.66043	-517975
314	662.54	0.66254	-517975
315	664.65	0.66465	-517975
316	666.76	0.66676	-517975
317	668.87	0.66887	-517975
318	670.98	0.67098	-517975
319	673.09	0.67309	-517975
320	675.2	0.6752	-517975
321	677.31	0.67731	-517975
322	679.42	0.67942	-517975
323	681.53	0.68153	-517975
324	683.64	0.68364	-517975
325	685.75	0.68575	-517975
326	687.86	0.68786	-519966
327	689.97	0.68997	-519966
328	692.08	0.69208	-519966
329	694.19	0.69419	-519966
330	696.3	0.6963	-519966
331	698.41	0.69841	-519966
332	700.52	0.70052	-519966
333	702.63	0.70263	-519966
334	704.74	0.70474	-519966
335	706.85	0.70685	-519966
336	708.96	0.70896	-519966
337	711.07	0.71107	-519966
338	713.18	0.71318	-519966
339	715.29	0.71529	-519966
340	717.4	0.7174	-519966
341	719.51	0.71951	-519966
342	721.62	0.72162	-519966
343	723.73	0.72373	-519966
344	725.84	0.72584	-519966
345	727.95	0.72795	-519966
346	730.06	0.73006	-519966
347	732.17	0.73217	-519966
348	734.28	0.73428	-519966
349	736.39	0.73639	-519966
350	738.5	0.7385	-519966
351	740.61	0.74061	-519966
352	742.72	0.74272	-519966
353	744.83	0.74483	-519966
354	746.94	0.74694	-519966
355	749.05	0.74905	-519966
356	751.16	0.75116	-519966
357	753.27	0.75327	-519966
358	755.38	0.75538	-519966
359	757.49	0.75749	-519966
360	759.6	0.7596	-519966
361	761.71	0.76171	-519966
362	763.82	0.76382	-519966
363	765.93	0.76593	-519966
364	768.04	0.76804	-519966
365	770.15	0.77015	-519966
366	772.26	0.77226	-519966
367	774.37	0.77437	-519966
368	776.48	0.77648	-519966
369	778.59	0.77859	-519966
370	780.7	0.7807	-519966
371	782.81	0.78281	-519966
372	784.92	0.78492	-519966
373	787.03	0.78703	-519966
374	789.14	0.78914	-519966
375	791.25	0.79125	-519966
376	793.36	0.79336	-519966
377	795.47	0.79547	-519966
378	797.58	0.79758	-519966
379	799.69	0.79969	-519966
380	801.8	0.8018	-519966
381	803.91	0.80391	-519966
382	806.02	0.80602	-519966
383	808.13	0.80813	-519966
384	810.24	0.81024	-519966
385	812.35	0.81235	-519966
386	814.46	0.81446	-519966
387	816.57	0.81657	-519966
388	818.68	0.81868	-519966
389	820.79	0.82079	-519966
390	822.9	0.8229	-519966
391	825.01	0.82501	-519966
392	827.12	0.82712	-519966
393	829.23	0.82923	-519966
394	831.34	0.83134	-519966
395	833.45	0.83345	-519966
396	835.56	0.83556	-519966
397	837.67	0.83767	-519966
398	839.78	0.83978	-519966
399	841.89	0.84189	-519966
400	844	0.844	-519966
401	846.11	0.84611	-519966
402	848.22	0.84822	-519966
403	850.33	0.85033	-519966
404	852.44	0.85244	-519966
405	854.55	0.85455	-519966
406	856.66	0.85666	-519966
407	858.77	0.85877	-519966
408	860.88	0.86088	-519966
409	862.99	0.86299	-519966
410	865.1	0.8651	-519966
411	867.21	0.86721	-519966
412	869.32	0.86932	-519966
413	871.43	0.87143	-519966
414	873.54	0.87354	-519966
415	875.65	0.87565	-519966
416	877.76	0.87776	-519966
417	879.87	0.87987	-519966
418	881.98	0.88198	-519966
419	884.09	0.88409	-519966
420	886.2	0.8862	-519966
421	888.31	0.88831	-519966
422	890.42	0.89042	-519966
423	892.53	0.89253	-519966
424	894.64	0.89464	-519966
425	896.75	0.89675	-519966
426	898.86	0.89886	-519966
427	900.97	0.90097	-519966
428	903.08	0.90308	-519966
429	905.19	0.90519	-519966
430	907.3	0.9073	-519966
431	909.41	0.90941	-519966
432	911.52	0.91152	-519966
433	913.63	0.91363	-519966
434	915.74	0.91574	-519966
435	917.85	0.91785	-519966
436	919.96	0.91996	-519966
437	922.07	0.92207	-519966
438	924.18	0.92418	-519966
439	926.29	0.92629	-519966
440	928.4	0.9284	-519966
441	930.51	0.93051	-519966
442	932.62	0.93262	-519966
443	934.73	0.93473	-519966
444	936.84	0.93684	-519966
445	938.95	0.93895	-519966
446	941.06	0.94106	-519966
447	943.17	0.94317	-519966
448	945.28	0.94528	-519966
449	947.39	0.94739	-519966
450	949.5	0.9495	-519966
451	951.61	0.95161	-519966
452	953.72	0.95372	-519966
453	955.83	0.95583	-519966
454	957.94	0.95794	-519966
455	960.05	0.96005	-519966
456	962.16	0.96216	-519966
457	964.27	0.96427	-519966
458	966.38	0.96638	-519966
459	968.49	0.96849	-519966
460	970.6	0.9706	-519966
461	972.71	0.97271	-519966
462	974.82	0.97482	-519966
463	976.93	0.97693	-519966
464	979.04	0.97904	-519966
465	981.15	0.98115	-519966
466	983.26	0.98326	-519966
467	985.37	0.98537	-519966
468	987.48	0.98748	-519966
469	989.59	0.98959	-519966
470	991.7	0.9917	-519966
471	993.81	0.99381	-519966
472	995.92	0.99592	-519966
473	998.03	0.99803	-519966
474	1000.14	1.00014	-519966
475	1002.25	1.00225	-519966
476	1004.36	1.00436	-519966
477	1006.47	1.00647	-519966
478	1008.58	1.00858	-519966
479	1010.69	1.01069	-519966
480	1012.8	1.0128	-519966
481	1014.91	1.01491	-519966
482	1017.02	1.01702	-519966
483	1019.13	1.01913	-519966
484	1021.24	1.02124	-519966
485	1023.35	1.02335	-519966
486	1025.46	1.02546	-519966
487	1027.57	1.02757	-519966
488	1029.68	1.02968	-519966
489	1031.79	1.03179	-519966
490	1033.9	1.0339	-519966
491	1036.01	1.03601	-519966
492	1038.12	1.03812	-519966
493	1040.23	1.04023	-519966
494	1042.34	1.04234	-519966
495	1044.45	1.04445	-519966
496	1046.56	1.04656	-519966
497	1048.67	1.04867	-519966
498	1050.78	1.05078	-519966
499	1052.89	1.05289	-519966
500	1055	1.055	-519966
501	1057.11	1.05711	-519966
502	1059.22	1.05922	-519966
503	1061.33	1.06133	-519966
504	1063.44	1.06344	-519966
505	1065.55	1.06555	-519966
506	1067.66	1.06766	-519966
507	1069.77	1.06977	-519966
508	1071.88	1.07188	-519966
509	1073.99	1.07399	-519966
510	1076.1	1.0761	-519966
511	1078.21	1.07821	-519966
512	1080.32	1.08032	-519966
513	1082.43	1.08243	-519966
514	1084.54	1.08454	-519966
515	1086.65	1.08665	-519966
516	1088.76	1.08876	-519966
517	1090.87	1.09087	-519966
518	1092.98	1.09298	-519966
519	1095.09	1.09509	-519966
520	1097.2	1.0972	-519966
521	1099.31	1.09931	-519966
522	1101.42	1.10142	-519966
523	1103.53	1.10353	-519966
524	1105.64	1.10564	-519966
525	1107.75	1.10775	-519966
526	1109.86	1.10986	-519966
527	1111.97	1.11197	-519966
528	1114.08	1.11408	-519966
529	1116.19	1.11619	-519966
530	1118.3	1.1183	-519966
531	1120.41	1.12041	-519966
532	1122.52	1.12252	-519966
533	1124.63	1.12463	-519966
534	1126.74	1.12674	-519966
535	1128.85	1.12885	-519966
536	1130.96	1.13096	-519966
537	1133.07	1.13307	-519966
538	1135.18	1.13518	-519966
539	1137.29	1.13729	-519966
540	1139.4	1.1394	-519966
541	1141.51	1.14151	-519966
542	1143.62	1.14362	-519966
543	1145.73	1.14573	-519966
544	1147.84	1.14784	-519966
545	1149.95	1.14995	-519966
546	1152.06	1.15206	-519966
547	1154.17	1.15417	-519966
548	1156.28	1.15628	-519966
549	1158.39	1.15839	-519966
550	1160.5	1.1605	-519966
551	1162.61	1.16261	-519966
552	1164.72	1.16472	-519966
553	1166.83	1.16683	-519966
554	1168.94	1.16894	-519966
555	1171.05	1.17105	-519966
556	1173.16	1.17316	-519966
557	1175.27	1.17527	-519966
558	1177.38	1.17738	-519966
559	1179.49	1.17949	-519966
560	1181.6	1.1816	-519966
561	1183.71	1.18371	-519966
562	1185.82	1.18582	-519966
563	1187.93	1.18793	-519966
564	1190.04	1.19004	-519966
565	1192.15	1.19215	-519966
566	1194.26	1.19426	-519966
567	1196.37	1.19637	-519966
568	1198.48	1.19848	-519966
569	1200.59	1.20059	-519966
570	1202.7	1.2027	-519966
571	1204.81	1.20481	-519966
572	1206.92	1.20692	-519966
573	1209.03	1.20903	-519966
574	1211.14	1.21114	-519966
575	1213.25	1.21325	-519966
576	1215.36	1.21536	-519966
577	1217.47	1.21747	-519966
578	1219.58	1.21958	-519966
579	1221.69	1.22169	-519966
580	1223.8	1.2238	-519966
581	1225.91	1.22591	-519966
582	1228.02	1.22802	-519966
583	1230.13	1.23013	-519966
584	1232.24	1.23224	-519966
585	1234.35	1.23435	-519966
586	1236.46	1.23646	-519966
587	1238.57	1.23857	-519966
588	1240.68	1.24068	-519966
589	1242.79	1.24279	-519966
590	1244.9	1.2449	-519966
591	1247.01	1.24701	-519966
592	1249.12	1.24912	-519966
593	1251.23	1.25123	-519966
594	1253.34	1.25334	-519966
595	1255.45	1.25545	-519966
596	1257.56	1.25756	-519966
597	1259.67	1.25967	-519966
598	1261.78	1.26178	-519966
599	1263.89	1.26389	-519966
600	1266	1.266	-519966
601	1268.11	1.26811	-519966
602	1270.22	1.27022	-519966
603	1272.33	1.27233	-519966
604	1274.44	1.27444	-519966
605	1276.55	1.27655	-519966
606	1278.66	1.27866	-519966
607	1280.77	1.28077	-519966
608	1282.88	1.28288	-519966
609	1284.99	1.28499	-519966
610	1287.1	1.2871	-519966
611	1289.21	1.28921	-519966
612	1291.32	1.29132	-519966
613	1293.43	1.29343	-519966
614	1295.54	1.29554	-519966
615	1297.65	1.29765	-519966
616	1299.76	1.29976	-519966
617	1301.87	1.30187	-519966
618	1303.98	1.30398	-519966
619	1306.09	1.30609	-519966
620	1308.2	1.3082	-519966
621	1310.31	1.31031	-519966
622	1312.42	1.31242	-519966
623	1314.53	1.31453	-519966
624	1316.64	1.31664	-519966
625	1318.75	1.31875	-519966
626	1320.86	1.32086	-519966
627	1322.97	1.32297	-519966
628	1325.08	1.32508	-519966
629	1327.19	1.32719	-519966
630	1329.3	1.3293	-519966
631	1331.41	1.33141	-519966
632	1333.52	1.33352	-519966
633	1335.63	1.33563	-519966
634	1337.74	1.33774	-519966
635	1339.85	1.33985	-519966
636	1341.96	1.34196	-519966
637	1344.07	1.34407	-519966
638	1346.18	1.34618	-519966
639	1348.29	1.34829	-519966
640	1350.4	1.3504	-519966
641	1352.51	1.35251	-519966
642	1354.62	1.35462	-519966
643	1356.73	1.35673	-519966
644	1358.84	1.35884	-519966
645	1360.95	1.36095	-519966
646	1363.06	1.36306	-519966
647	1365.17	1.36517	-519966
648	1367.28	1.36728	-519966
649	1369.39	1.36939	-519966
650	1371.5	1.3715	-519966
651	1373.61	1.37361	-519966
652	1375.72	1.37572	-519966
653	1377.83	1.37783	-519966
654	1379.94	1.37994	-519966
655	1382.05	1.38205	-519966
656	1384.16	1.38416	-519966
657	1386.27	1.38627	-519966
658	1388.38	1.38838	-519966
659	1390.49	1.39049	-519966
660	1392.6	1.3926	-519966
661	1394.71	1.39471	-519966
662	1396.82	1.39682	-519966
663	1398.93	1.39893	-519966
664	1401.04	1.40104	-519966
665	1403.15	1.40315	-519966
666	1405.26	1.40526	-519966
667	1407.37	1.40737	-519966
668	1409.48	1.40948	-519966
669	1411.59	1.41159	-519966
670	1413.7	1.4137	-519966
671	1415.81	1.41581	-519966
672	1417.92	1.41792	-519966
673	1420.03	1.42003	-519966
674	1422.14	1.42214	-519966
675	1424.25	1.42425	-519966
676	1426.36	1.42636	-519966
677	1428.47	1.42847	-519966
678	1430.58	1.43058	-519966
679	1432.69	1.43269	-519966
680	1434.8	1.4348	-519966
681	1436.91	1.43691	-519966
682	1439.02	1.43902	-519966
683	1441.13	1.44113	-519966
684	1443.24	1.44324	-519966
685	1445.35	1.44535	-519966
686	1447.46	1.44746	-519966
687	1449.57	1.44957	-519966
688	1451.68	1.45168	-519966
689	1453.79	1.45379	-519966
690	1455.9	1.4559	-519966
691	1458.01	1.45801	-519966
692	1460.12	1.46012	-519966
693	1462.23	1.46223	-519966
694	1464.34	1.46434	-519966
695	1466.45	1.46645	-519966
696	1468.56	1.46856	-519966
697	1470.67	1.47067	-519966
698	1472.78	1.47278	-519966
699	1474.89	1.47489	-519966
700	1477	1.477	-519966
701	1479.11	1.47911	-519966
702	1481.22	1.48122	-519966
703	1483.33	1.48333	-519966
704	1485.44	1.48544	-519966
705	1487.55	1.48755	-519966
706	1489.66	1.48966	-519966
707	1491.77	1.49177	-519966
708	1493.88	1.49388	-519966
709	1495.99	1.49599	-519966
710	1498.1	1.4981	-519966
711	1500.21	1.50021	-519966
712	1502.32	1.50232	-519966
713	1504.43	1.50443	-519966
714	1506.54	1.50654	-519966
715	1508.65	1.50865	-519966
716	1510.76	1.51076	-519966
717	1512.87	1.51287	-519966
718	1514.98	1.51498	-519966
719	1517.09	1.51709	-519966
720	1519.2	1.5192	-519966
721	1521.31	1.52131	-519966
722	1523.42	1.52342	-519966
723	1525.53	1.52553	-519966
724	1527.64	1.52764	-519966
725	1529.75	1.52975	-519966
726	1531.86	1.53186	-519966
727	1533.97	1.53397	-519966
728	1536.08	1.53608	-519966
729	1538.19	1.53819	-519966
730	1540.3	1.5403	-519966
731	1542.41	1.54241	-519966
732	1544.52	1.54452	-519966
733	1546.63	1.54663	-519966
734	1548.74	1.54874	-519966
735	1550.85	1.55085	-519966
736	1552.96	1.55296	-519966
737	1555.07	1.55507	-519966
738	1557.18	1.55718	-519966
739	1559.29	1.55929	-519966
740	1561.4	1.5614	-519966
741	1563.51	1.56351	-519966
742	1565.62	1.56562	-519966
743	1567.73	1.56773	-519966
744	1569.84	1.56984	-519966
745	1571.95	1.57195	-519966
746	1574.06	1.57406	-519966
747	1576.17	1.57617	-519966
748	1578.28	1.57828	-519966
749	1580.39	1.58039	-519966
750	1582.5	1.5825	-519966
751	1584.61	1.58461	-519966
752	1586.72	1.58672	-519966
753	1588.83	1.58883	-519966
754	1590.94	1.59094	-519966
755	1593.05	1.59305	-519966
756	1595.16	1.59516	-519966
757	1597.27	1.59727	-519966
758	1599.38	1.59938	-519966
759	1601.49	1.60149	-519966
760	1603.6	1.6036	-519966
761	1605.71	1.60571	-519966
762	1607.82	1.60782	-519966
763	1609.93	1.60993	-519966
764	1612.04	1.61204	-519966
765	1614.15	1.61415	-519966
766	1616.26	1.61626	-519966
767	1618.37	1.61837	-519966
768	1620.48	1.62048	-519966
769	1622.59	1.62259	-519966
770	1624.7	1.6247	-519966
771	1626.81	1.62681	-519966
772	1628.92	1.62892	-519966
773	1631.03	1.63103	-519966
774	1633.14	1.63314	-519966
775	1635.25	1.63525	-519966
776	1637.36	1.63736	-519966
777	1639.47	1.63947	-519966
778	1641.58	1.64158	-519966
779	1643.69	1.64369	-519966
780	1645.8	1.6458	-519966
781	1647.91	1.64791	-519966
782	1650.02	1.65002	-519966
783	1652.13	1.65213	-519966
784	1654.24	1.65424	-519966
785	1656.35	1.65635	-519966
786	1658.46	1.65846	-519966
787	1660.57	1.66057	-519966
788	1662.68	1.66268	-519966
789	1664.79	1.66479	-519966
790	1666.9	1.6669	-519966
791	1669.01	1.66901	-519966
792	1671.12	1.67112	-519966
793	1673.23	1.67323	-519966
794	1675.34	1.67534	-519966
795	1677.45	1.67745	-519966
796	1679.56	1.67956	-519966
797	1681.67	1.68167	-519966
798	1683.78	1.68378	-519966
799	1685.89	1.68589	-519966
800	1688	1.688	-519966
801	1690.11	1.69011	-519966
802	1692.22	1.69222	-519966
803	1694.33	1.69433	-519966
804	1696.44	1.69644	-519966
805	1698.55	1.69855	-519966
806	1700.66	1.70066	-519966
807	1702.77	1.70277	-519966
808	1704.88	1.70488	-519966
809	1706.99	1.70699	-519966
810	1709.1	1.7091	-519966
811	1711.21	1.71121	-519966
812	1713.32	1.71332	-519966
813	1715.43	1.71543	-519966
814	1717.54	1.71754	-519966
815	1719.65	1.71965	-519966
816	1721.76	1.72176	-519966
817	1723.87	1.72387	-519966
818	1725.98	1.72598	-519966
819	1728.09	1.72809	-519966
820	1730.2	1.7302	-519966
821	1732.31	1.73231	-519966
822	1734.42	1.73442	-519966
823	1736.53	1.73653	-519966
824	1738.64	1.73864	-519966
825	1740.75	1.74075	-519966
826	1742.86	1.74286	-519966
827	1744.97	1.74497	-519966
828	1747.08	1.74708	-519966
829	1749.19	1.74919	-519966
830	1751.3	1.7513	-519966
831	1753.41	1.75341	-519966
832	1755.52	1.75552	-519966
833	1757.63	1.75763	-519966
834	1759.74	1.75974	-519966
835	1761.85	1.76185	-519966
836	1763.96	1.76396	-519966
837	1766.07	1.76607	-519966
838	1768.18	1.76818	-519966
839	1770.29	1.77029	-519966
840	1772.4	1.7724	-519966
841	1774.51	1.77451	-519966
842	1776.62	1.77662	-519966
843	1778.73	1.77873	-519966
844	1780.84	1.78084	-519966
845	1782.95	1.78295	-519966
846	1785.06	1.78506	-519966
847	1787.17	1.78717	-519966
848	1789.28	1.78928	-519966
849	1791.39	1.79139	-519966
850	1793.5	1.7935	-519966
851	1795.61	1.79561	-519966
852	1797.72	1.79772	-519966
853	1799.83	1.79983	-519966
854	1801.94	1.80194	-519966
855	1804.05	1.80405	-519966
856	1806.16	1.80616	-519966
857	1808.27	1.80827	-519966
858	1810.38	1.81038	-519966
859	1812.49	1.81249	-519966
860	1814.6	1.8146	-519966
861	1816.71	1.81671	-519966
862	1818.82	1.81882	-519966
863	1820.93	1.82093	-519966
864	1823.04	1.82304	-519966
865	1825.15	1.82515	-519966
866	1827.26	1.82726	-519966
867	1829.37	1.82937	-519966
868	1831.48	1.83148	-519966
869	1833.59	1.83359	-519966
870	1835.7	1.8357	-519966
871	1837.81	1.83781	-519966
872	1839.92	1.83992	-519966
873	1842.03	1.84203	-519966
874	1844.14	1.84414	-519966
875	1846.25	1.84625	-519966
876	1848.36	1.84836	-519966
877	1850.47	1.85047	-519966
878	1852.58	1.85258	-519966
879	1854.69	1.85469	-519966
880	1856.8	1.8568	-519966
881	1858.91	1.85891	-519966
882	1861.02	1.86102	-519966
883	1863.13	1.86313	-519966
884	1865.24	1.86524	-519966
885	1867.35	1.86735	-519966
886	1869.46	1.86946	-519966
887	1871.57	1.87157	-519966
888	1873.68	1.87368	-519966
889	1875.79	1.87579	-519966
890	1877.9	1.8779	-519966
891	1880.01	1.88001	-519966
892	1882.12	1.88212	-519966
893	1884.23	1.88423	-519966
894	1886.34	1.88634	-519966
895	1888.45	1.88845	-519966
896	1890.56	1.89056	-519966
897	1892.67	1.89267	-519966
898	1894.78	1.89478	-519966
899	1896.89	1.89689	-519966
900	1899	1.899	-519966
901	1901.11	1.90111	-519966
902	1903.22	1.90322	-519966
903	1905.33	1.90533	-519966
904	1907.44	1.90744	-519966
905	1909.55	1.90955	-519966
906	1911.66	1.91166	-519966
907	1913.77	1.91377	-519966
908	1915.88	1.91588	-519966
909	1917.99	1.91799	-519966
910	1920.1	1.9201	-519966
911	1922.21	1.92221	-519966
912	1924.32	1.92432	-519966
913	1926.43	1.92643	-519966
914	1928.54	1.92854	-519966
915	1930.65	1.93065	-519966
916	1932.76	1.93276	-519966
917	1934.87	1.93487	-519966
918	1936.98	1.93698	-519966
919	1939.09	1.93909	-519966
920	1941.2	1.9412	-519966
921	1943.31	1.94331	-519966
922	1945.42	1.94542	-519966
923	1947.53	1.94753	-519966
924	1949.64	1.94964	-519966
925	1951.75	1.95175	-519966
926	1953.86	1.95386	-519966
927	1955.97	1.95597	-519966
928	1958.08	1.95808	-519966
929	1960.19	1.96019	-519966
930	1962.3	1.9623	-519966
931	1964.41	1.96441	-519966
932	1966.52	1.96652	-519966
933	1968.63	1.96863	-519966
934	1970.74	1.97074	-519966
935	1972.85	1.97285	-519966
936	1974.96	1.97496	-519966
937	1977.07	1.97707	-519966
938	1979.18	1.97918	-519966
939	1981.29	1.98129	-519966
940	1983.4	1.9834	-519966
941	1985.51	1.98551	-519966
942	1987.62	1.98762	-519966
943	1989.73	1.98973	-519966
944	1991.84	1.99184	-519966
945	1993.95	1.99395	-519966
946	1996.06	1.99606	-519966
947	1998.17	1.99817	-519966
948	2000.28	2.00028	-519966
949	2002.39	2.00239	-519966
950	2004.5	2.0045	-519966
951	2006.61	2.00661	-519966
952	2008.72	2.00872	-519966
953	2010.83	2.01083	-519966
954	2012.94	2.01294	-519966
955	2015.05	2.01505	-519966
956	2017.16	2.01716	-519966
957	2019.27	2.01927	-519966
958	2021.38	2.02138	-519966
959	2023.49	2.02349	-519966
960	2025.6	2.0256	-519966
961	2027.71	2.02771	-519966
962	2029.82	2.02982	-519966
963	2031.93	2.03193	-519966
964	2034.04	2.03404	-519966
965	2036.15	2.03615	-519966
966	2038.26	2.03826	-519966
967	2040.37	2.04037	-519966
968	2042.48	2.04248	-519966
969	2044.59	2.04459	-519966
970	2046.7	2.0467	-519966
971	2048.81	2.04881	-519966
972	2050.92	2.05092	-519966
973	2053.03	2.05303	-519966
974	2055.14	2.05514	-519966
975	2057.25	2.05725	-519966
976	2059.36	2.05936	-519966
977	2061.47	2.06147	-519966
978	2063.58	2.06358	-519966
979	2065.69	2.06569	-519966
980	2067.8	2.0678	-519966
981	2069.91	2.06991	-519966
982	2072.02	2.07202	-519966
983	2074.13	2.07413	-519966
984	2076.24	2.07624	-519966
985	2078.35	2.07835	-519966
986	2080.46	2.08046	-519966
987	2082.57	2.08257	-519966
988	2084.68	2.08468	-519966
989	2086.79	2.08679	-519966
990	2088.9	2.0889	-519966
991	2091.01	2.09101	-519966
992	2093.12	2.09312	-519966
993	2095.23	2.09523	-519966
994	2097.34	2.09734	-519966
995	2099.45	2.09945	-519966
996	2101.56	2.10156	-519966
997	2103.67	2.10367	-519966
998	2105.78	2.10578	-519966
999	2107.89	2.10789	-519966
1000	2110	2.11	-519966
1001	2112.11	2.11211	-519966
1002	2114.22	2.11422	-519966
1003	2116.33	2.11633	-519966
1004	2118.44	2.11844	-519966
1005	2120.55	2.12055	-519966
1006	2122.66	2.12266	-519966
1007	2124.77	2.12477	-519966
1008	2126.88	2.12688	-519966
1009	2128.99	2.12899	-519966
1010	2131.1	2.1311	-519966
1011	2133.21	2.13321	-519966
1012	2135.32	2.13532	-519966
1013	2137.43	2.13743	-519966
1014	2139.54	2.13954	-519966
1015	2141.65	2.14165	-519966
1016	2143.76	2.14376	-519966
1017	2145.87	2.14587	-519966
1018	2147.98	2.14798	-519966
1019	2150.09	2.15009	-519966
1020	2152.2	2.1522	-519966
1021	2154.31	2.15431	-519966
1022	2156.42	2.15642	-519966
1023	2158.53	2.15853	-519966
1024	2160.64	2.16064	-519966
1025	2162.75	2.16275	-519966
1026	2164.86	2.16486	-519966
1027	2166.97	2.16697	-519966
1028	2169.08	2.16908	-519966
1029	2171.19	2.17119	-519966
1030	2173.3	2.1733	-519966
1031	2175.41	2.17541	-519966
1032	2177.52	2.17752	-519966
1033	2179.63	2.17963	-519966
1034	2181.74	2.18174	-519966
1035	2183.85	2.18385	-519966
1036	2185.96	2.18596	-519966
1037	2188.07	2.18807	-519966
1038	2190.18	2.19018	-519966
1039	2192.29	2.19229	-519966
1040	2194.4	2.1944	-519966
1041	2196.51	2.19651	-519966
1042	2198.62	2.19862	-519966
1043	2200.73	2.20073	-519966
1044	2202.84	2.20284	-519966
1045	2204.95	2.20495	-519966
1046	2207.06	2.20706	-519966
1047	2209.17	2.20917	-519966
1048	2211.28	2.21128	-519966
1049	2213.39	2.21339	-519966
1050	2215.5	2.2155	-519966
1051	2217.61	2.21761	-519966
1052	2219.72	2.21972	-519966
1053	2221.83	2.22183	-519966
1054	2223.94	2.22394	-519966
1055	2226.05	2.22605	-519966
1056	2228.16	2.22816	-519966
1057	2230.27	2.23027	-519966
1058	2232.38	2.23238	-519966
1059	2234.49	2.23449	-519966
1060	2236.6	2.2366	-519966
1061	2238.71	2.23871	-519966
1062	2240.82	2.24082	-519966
1063	2242.93	2.24293	-519966
1064	2245.04	2.24504	-519966
1065	2247.15	2.24715	-519966
1066	2249.26	2.24926	-519966
1067	2251.37	2.25137	-519966
1068	2253.48	2.25348	-519966
1069	2255.59	2.25559	-519966
1070	2257.7	2.2577	-519966
1071	2259.81	2.25981	-519966
1072	2261.92	2.26192	-519966
1073	2264.03	2.26403	-519966
1074	2266.14	2.26614	-519966
1075	2268.25	2.26825	-519966
1076	2270.36	2.27036	-519966
1077	2272.47	2.27247	-519966
1078	2274.58	2.27458	-519966
1079	2276.69	2.27669	-519966
1080	2278.8	2.2788	-519966
1081	2280.91	2.28091	-519966
1082	2283.02	2.28302	-519966
1083	2285.13	2.28513	-519966
1084	2287.24	2.28724	-519966
1085	2289.35	2.28935	-519966
1086	2291.46	2.29146	-519966
1087	2293.57	2.29357	-519966
1088	2295.68	2.29568	-519966
1089	2297.79	2.29779	-519966
1090	2299.9	2.2999	-519966
1091	2302.01	2.30201	-519966
1092	2304.12	2.30412	-519966
1093	2306.23	2.30623	-519966
1094	2308.34	2.30834	-519966
1095	2310.45	2.31045	-519966
1096	2312.56	2.31256	-519966
1097	2314.67	2.31467	-519966
1098	2316.78	2.31678	-519966
1099	2318.89	2.31889	-519966
1100	2321	2.321	-519966
1101	2323.11	2.32311	-519966
1102	2325.22	2.32522	-519966
1103	2327.33	2.32733	-519966
1104	2329.44	2.32944	-519966
1105	2331.55	2.33155	-519966
1106	2333.66	2.33366	-519966
1107	2335.77	2.33577	-519966
1108	2337.88	2.33788	-519966
1109	2339.99	2.33999	-519966
1110	2342.1	2.3421	-519966
1111	2344.21	2.34421	-519966
1112	2346.32	2.34632	-519966
1113	2348.43	2.34843	-519966
1114	2350.54	2.35054	-519966
1115	2352.65	2.35265	-519966
1116	2354.76	2.35476	-519966
1117	2356.87	2.35687	-519966
1118	2358.98	2.35898	-519966
1119	2361.09	2.36109	-519966
1120	2363.2	2.3632	-519966
1121	2365.31	2.36531	-519966
1122	2367.42	2.36742	-519966
1123	2369.53	2.36953	-519966
1124	2371.64	2.37164	-519966
1125	2373.75	2.37375	-519966
1126	2375.86	2.37586	-519966
1127	2377.97	2.37797	-519966
1128	2380.08	2.38008	-519966
1129	2382.19	2.38219	-519966
1130	2384.3	2.3843	-519966
1131	2386.41	2.38641	-519966
1132	2388.52	2.38852	-519966
1133	2390.63	2.39063	-519966
1134	2392.74	2.39274	-519966
1135	2394.85	2.39485	-519966
1136	2396.96	2.39696	-519966
1137	2399.07	2.39907	-519966
1138	2401.18	2.40118	-519966
1139	2403.29	2.40329	-519966
1140	2405.4	2.4054	-519966
1141	2407.51	2.40751	-519966
1142	2409.62	2.40962	-519966
1143	2411.73	2.41173	-519966
1144	2413.84	2.41384	-519966
1145	2415.95	2.41595	-519966
1146	2418.06	2.41806	-519966
1147	2420.17	2.42017	-519966
1148	2422.28	2.42228	-519966
1149	2424.39	2.42439	-519966
1150	2426.5	2.4265	-519966
1151	2428.61	2.42861	-519966
1152	2430.72	2.43072	-519966
1153	2432.83	2.43283	-519966
1154	2434.94	2.43494	-519966
1155	2437.05	2.43705	-519966
1156	2439.16	2.43916	-519966
1157	2441.27	2.44127	-519966
1158	2443.38	2.44338	-519966
1159	2445.49	2.44549	-519966
1160	2447.6	2.4476	-519966
1161	2449.71	2.44971	-519966
1162	2451.82	2.45182	-519966
1163	2453.93	2.45393	-519966
1164	2456.04	2.45604	-519966
1165	2458.15	2.45815	-519966
1166	2460.26	2.46026	-519966
1167	2462.37	2.46237	-519966
1168	2464.48	2.46448	-519966
1169	2466.59	2.46659	-519966
1170	2468.7	2.4687	-519966
1171	2470.81	2.47081	-519966
1172	2472.92	2.47292	-519966
1173	2475.03	2.47503	-519966
1174	2477.14	2.47714	-519966
1175	2479.25	2.47925	-519966
1176	2481.36	2.48136	-519966
1177	2483.47	2.48347	-519966
1178	2485.58	2.48558	-519966
1179	2487.69	2.48769	-519966
1180	2489.8	2.4898	-519966
1181	2491.91	2.49191	-519966
1182	2494.02	2.49402	-519966
1183	2496.13	2.49613	-519966
1184	2498.24	2.49824	-519966
1185	2500.35	2.50035	-519966
1186	2502.46	2.50246	-519966
1187	2504.57	2.50457	-519966
1188	2506.68	2.50668	-519966
1189	2508.79	2.50879	-519966
1190	2510.9	2.5109	-519966
1191	2513.01	2.51301	-519966
1192	2515.12	2.51512	-519966
1193	2517.23	2.51723	-519966
1194	2519.34	2.51934	-519966
1195	2521.45	2.52145	-519966
1196	2523.56	2.52356	-519966
1197	2525.67	2.52567	-519966
1198	2527.78	2.52778	-519966
1199	2529.89	2.52989	-519966
1200	2532	2.532	-519966
1201	2534.11	2.53411	-519966
1202	2536.22	2.53622	-519966
1203	2538.33	2.53833	-519966
1204	2540.44	2.54044	-519966
1205	2542.55	2.54255	-519966
1206	2544.66	2.54466	-519966
1207	2546.77	2.54677	-519966
1208	2548.88	2.54888	-519966
1209	2550.99	2.55099	-519966
1210	2553.1	2.5531	-519966
1211	2555.21	2.55521	-519966
1212	2557.32	2.55732	-519966
1213	2559.43	2.55943	-519966
1214	2561.54	2.56154	-519966
1215	2563.65	2.56365	-519966
1216	2565.76	2.56576	-519966
1217	2567.87	2.56787	-519966
1218	2569.98	2.56998	-519966
1219	2572.09	2.57209	-519966
1220	2574.2	2.5742	-519966
1221	2576.31	2.57631	-519966
1222	2578.42	2.57842	-519966
1223	2580.53	2.58053	-519966
1224	2582.64	2.58264	-519966
1225	2584.75	2.58475	-519966
1226	2586.86	2.58686	-519966
1227	2588.97	2.58897	-519966
1228	2591.08	2.59108	-519966
1229	2593.19	2.59319	-519966
1230	2595.3	2.5953	-519966
1231	2597.41	2.59741	-519966
1232	2599.52	2.59952	-519966
1233	2601.63	2.60163	-519966
1234	2603.74	2.60374	-519966
1235	2605.85	2.60585	-519966
1236	2607.96	2.60796	-519966
1237	2610.07	2.61007	-519966
1238	2612.18	2.61218	-519966
1239	2614.29	2.61429	-519966
1240	2616.4	2.6164	-519966
1241	2618.51	2.61851	-519966
1242	2620.62	2.62062	-519966
1243	2622.73	2.62273	-519966
1244	2624.84	2.62484	-519966
1245	2626.95	2.62695	-519966
1246	2629.06	2.62906	-519966
1247	2631.17	2.63117	-519966
1248	2633.28	2.63328	-519966
1249	2635.39	2.63539	-519966
1250	2637.5	2.6375	-519966
1251	2639.61	2.63961	-519966
1252	2641.72	2.64172	-519966
1253	2643.83	2.64383	-519966
1254	2645.94	2.64594	-519966
1255	2648.05	2.64805	-519966
1256	2650.16	2.65016	-519966
1257	2652.27	2.65227	-519966
1258	2654.38	2.65438	-519966
1259	2656.49	2.65649	-519966
1260	2658.6	2.6586	-519966
1261	2660.71	2.66071	-519966
1262	2662.82	2.66282	-519966
1263	2664.93	2.66493	-519966
1264	2667.04	2.66704	-519966
1265	2669.15	2.66915	-519966
1266	2671.26	2.67126	-519966
1267	2673.37	2.67337	-519966
1268	2675.48	2.67548	-519966
1269	2677.59	2.67759	-519966
1270	2679.7	2.6797	-519966
1271	2681.81	2.68181	-519966
1272	2683.92	2.68392	-519966
1273	2686.03	2.68603	-519966
1274	2688.14	2.68814	-519966
1275	2690.25	2.69025	-519966
1276	2692.36	2.69236	-519966
1277	2694.47	2.69447	-519966
1278	2696.58	2.69658	-519966
1279	2698.69	2.69869	-519966
1280	2700.8	2.7008	-519966
1281	2702.91	2.70291	-519966
1282	2705.02	2.70502	-519966
1283	2707.13	2.70713	-519966
1284	2709.24	2.70924	-519966
1285	2711.35	2.71135	-519966
1286	2713.46	2.71346	-519966
1287	2715.57	2.71557	-519966
1288	2717.68	2.71768	-519966
1289	2719.79	2.71979	-519966
1290	2721.9	2.7219	-519966
1291	2724.01	2.72401	-519966
1292	2726.12	2.72612	-519966
1293	2728.23	2.72823	-519966
1294	2730.34	2.73034	-519966
1295	2732.45	2.73245	-519966
1296	2734.56	2.73456	-519966
1297	2736.67	2.73667	-519966
1298	2738.78	2.73878	-519966
1299	2740.89	2.74089	-519966
1300	2743	2.743	-519966
1301	2745.11	2.74511	-519966
1302	2747.22	2.74722	-519966
1303	2749.33	2.74933	-519966
1304	2751.44	2.75144	-519966
1305	2753.55	2.75355	-519966
1306	2755.66	2.75566	-519966
1307	2757.77	2.75777	-519966
1308	2759.88	2.75988	-519966
1309	2761.99	2.76199	-519966
1310	2764.1	2.7641	-519966
1311	2766.21	2.76621	-519966
1312	2768.32	2.76832	-519966
1313	2770.43	2.77043	-519966
1314	2772.54	2.77254	-519966
1315	2774.65	2.77465	-519966
1316	2776.76	2.77676	-519966
1317	2778.87	2.77887	-519966
1318	2780.98	2.78098	-519966
1319	2783.09	2.78309	-519966
1320	2785.2	2.7852	-519966
1321	2787.31	2.78731	-519966
1322	2789.42	2.78942	-519966
1323	2791.53	2.79153	-519966
1324	2793.64	2.79364	-519966
1325	2795.75	2.79575	-519966
1326	2797.86	2.79786	-519966
1327	2799.97	2.79997	-519966
1328	2802.08	2.80208	-519966
1329	2804.19	2.80419	-519966
1330	2806.3	2.8063	-519966
1331	2808.41	2.80841	-519966
1332	2810.52	2.81052	-519966
1333	2812.63	2.81263	-519966
1334	2814.74	2.81474	-519966
1335	2816.85	2.81685	-519966
1336	2818.96	2.81896	-519966
1337	2821.07	2.82107	-519966
1338	2823.18	2.82318	-519966
1339	2825.29	2.82529	-519966
1340	2827.4	2.8274	-519966
1341	2829.51	2.82951	-519966
1342	2831.62	2.83162	-519966
1343	2833.73	2.83373	-519966
1344	2835.84	2.83584	-519966
1345	2837.95	2.83795	-519966
1346	2840.06	2.84006	-519966
1347	2842.17	2.84217	-519966
1348	2844.28	2.84428	-519966
1349	2846.39	2.84639	-519966
1350	2848.5	2.8485	-519966
1351	2850.61	2.85061	-519966
1352	2852.72	2.85272	-519966
1353	2854.83	2.85483	-519966
1354	2856.94	2.85694	-519966
1355	2859.05	2.85905	-519966
1356	2861.16	2.86116	-519966
1357	2863.27	2.86327	-519966
1358	2865.38	2.86538	-519966
1359	2867.49	2.86749	-519966
1360	2869.6	2.8696	-519966
1361	2871.71	2.87171	-519966
1362	2873.82	2.87382	-519966
1363	2875.93	2.87593	-519966
1364	2878.04	2.87804	-519966
1365	2880.15	2.88015	-519966
1366	2882.26	2.88226	-519966
1367	2884.37	2.88437	-519966
1368	2886.48	2.88648	-519966
1369	2888.59	2.88859	-519966
1370	2890.7	2.8907	-519966
1371	2892.81	2.89281	-519966
1372	2894.92	2.89492	-519966
1373	2897.03	2.89703	-519966
1374	2899.14	2.89914	-519966
1375	2901.25	2.90125	-519966
1376	2903.36	2.90336	-519966
1377	2905.47	2.90547	-519966
1378	2907.58	2.90758	-519966
1379	2909.69	2.90969	-519966
1380	2911.8	2.9118	-519966
1381	2913.91	2.91391	-519966
1382	2916.02	2.91602	-519966
1383	2918.13	2.91813	-519966
1384	2920.24	2.92024	-519966
1385	2922.35	2.92235	-519966
1386	2924.46	2.92446	-519966
1387	2926.57	2.92657	-519966
1388	2928.68	2.92868	-519966
1389	2930.79	2.93079	-519966
1390	2932.9	2.9329	-519966
1391	2935.01	2.93501	-519966
1392	2937.12	2.93712	-519966
1393	2939.23	2.93923	-519966
1394	2941.34	2.94134	-519966
1395	2943.45	2.94345	-519966
1396	2945.56	2.94556	-519966
1397	2947.67	2.94767	-519966
1398	2949.78	2.94978	-519966
1399	2951.89	2.95189	-519966
1400	2954	2.954	-519966
1401	2956.11	2.95611	-519966
1402	2958.22	2.95822	-519966
1403	2960.33	2.96033	-519966
1404	2962.44	2.96244	-519966
1405	2964.55	2.96455	-519966
1406	2966.66	2.96666	-519966
1407	2968.77	2.96877	-519966
1408	2970.88	2.97088	-519966
1409	2972.99	2.97299	-519966
1410	2975.1	2.9751	-519966
1411	2977.21	2.97721	-519966
1412	2979.32	2.97932	-519966
1413	2981.43	2.98143	-519966
1414	2983.54	2.98354	-519966
1415	2985.65	2.98565	-519966
1416	2987.76	2.98776	-519966
1417	2989.87	2.98987	-519966
1418	2991.98	2.99198	-519966
1419	2994.09	2.99409	-519966
1420	2996.2	2.9962	-519966
1421	2998.31	2.99831	-519966
1422	3000.42	3.00042	-519966
1423	3002.53	3.00253	-519966
1424	3004.64	3.00464	-519966
1425	3006.75	3.00675	-519966
1426	3008.86	3.00886	-519966
1427	3010.97	3.01097	-519966
1428	3013.08	3.01308	-519966
1429	3015.19	3.01519	-519966
1430	3017.3	3.0173	-519966
1431	3019.41	3.01941	-519966
1432	3021.52	3.02152	-519966
1433	3023.63	3.02363	-519966
1434	3025.74	3.02574	-519966
1435	3027.85	3.02785	-519966
1436	3029.96	3.02996	-519966
1437	3032.07	3.03207	-519966
1438	3034.18	3.03418	-519966
1439	3036.29	3.03629	-519966
1440	3038.4	3.0384	-519966
1441	3040.51	3.04051	-519966
1442	3042.62	3.04262	-519966
1443	3044.73	3.04473	-519966
1444	3046.84	3.04684	-519966
1445	3048.95	3.04895	-519966
1446	3051.06	3.05106	-519966
1447	3053.17	3.05317	-519966
1448	3055.28	3.05528	-519966
1449	3057.39	3.05739	-519966
1450	3059.5	3.0595	-519966
1451	3061.61	3.06161	-519966
1452	3063.72	3.06372	-519966
1453	3065.83	3.06583	-519966
1454	3067.94	3.06794	-519966
1455	3070.05	3.07005	-519966
1456	3072.16	3.07216	-519966
1457	3074.27	3.07427	-519966
1458	3076.38	3.07638	-519966
1459	3078.49	3.07849	-519966
1460	3080.6	3.0806	-519966
1461	3082.71	3.08271	-519966
1462	3084.82	3.08482	-519966
1463	3086.93	3.08693	-519966
1464	3089.04	3.08904	-519966
1465	3091.15	3.09115	-519966
1466	3093.26	3.09326	-519966
1467	3095.37	3.09537	-519966
1468	3097.48	3.09748	-519966
1469	3099.59	3.09959	-519966
1470	3101.7	3.1017	-519966
1471	3103.81	3.10381	-519966
1472	3105.92	3.10592	-519966
1473	3108.03	3.10803	-519966
1474	3110.14	3.11014	-519966
1475	3112.25	3.11225	-519966
1476	3114.36	3.11436	-519966
1477	3116.47	3.11647	-519966
1478	3118.58	3.11858	-519966
1479	3120.69	3.12069	-519966
1480	3122.8	3.1228	-519966
1481	3124.91	3.12491	-519966
1482	3127.02	3.12702	-519966
1483	3129.13	3.12913	-519966
1484	3131.24	3.13124	-519966
1485	3133.35	3.13335	-519966
1486	3135.46	3.13546	-519966
1487	3137.57	3.13757	-519966
1488	3139.68	3.13968	-519966
1489	3141.79	3.14179	-519966
1490	3143.9	3.1439	-519966
1491	3146.01	3.14601	-519966
1492	3148.12	3.14812	-519966
1493	3150.23	3.15023	-519966
1494	3152.34	3.15234	-519966
1495	3154.45	3.15445	-519966
1496	3156.56	3.15656	-519966
1497	3158.67	3.15867	-519966
1498	3160.78	3.16078	-519966
1499	3162.89	3.16289	-519966
1500	3165	3.165	-519966
1501	3167.11	3.16711	-519966
1502	3169.22	3.16922	-519966
1503	3171.33	3.17133	-519966
1504	3173.44	3.17344	-519966
1505	3175.55	3.17555	-519966
1506	3177.66	3.17766	-519966
1507	3179.77	3.17977	-519966
1508	3181.88	3.18188	-519966
1509	3183.99	3.18399	-519966
1510	3186.1	3.1861	-519966
1511	3188.21	3.18821	-519966
1512	3190.32	3.19032	-519966
1513	3192.43	3.19243	-519966
1514	3194.54	3.19454	-519966
1515	3196.65	3.19665	-519966
1516	3198.76	3.19876	-519966
1517	3200.87	3.20087	-519966
1518	3202.98	3.20298	-519966
1519	3205.09	3.20509	-519966
1520	3207.2	3.2072	-519966
1521	3209.31	3.20931	-519966
1522	3211.42	3.21142	-519966
1523	3213.53	3.21353	-519966
1524	3215.64	3.21564	-519966
1525	3217.75	3.21775	-519966
1526	3219.86	3.21986	-519966
1527	3221.97	3.22197	-519966
1528	3224.08	3.22408	-519966
1529	3226.19	3.22619	-519966
1530	3228.3	3.2283	-519966
1531	3230.41	3.23041	-519966
1532	3232.52	3.23252	-519966
1533	3234.63	3.23463	-519966
1534	3236.74	3.23674	-519966
1535	3238.85	3.23885	-519966
1536	3240.96	3.24096	-519966
1537	3243.07	3.24307	-519966
1538	3245.18	3.24518	-519966
1539	3247.29	3.24729	-519966
1540	3249.4	3.2494	-519966
1541	3251.51	3.25151	-519966
1542	3253.62	3.25362	-519966
1543	3255.73	3.25573	-519966
1544	3257.84	3.25784	-519966
1545	3259.95	3.25995	-519966
1546	3262.06	3.26206	-519966
1547	3264.17	3.26417	-519966
1548	3266.28	3.26628	-519966
1549	3268.39	3.26839	-519966
1550	3270.5	3.2705	-519966
1551	3272.61	3.27261	-519966
1552	3274.72	3.27472	-519966
1553	3276.83	3.27683	-519966
1554	3278.94	3.27894	-519966
1555	3281.05	3.28105	-519966
1556	3283.16	3.28316	-519966
1557	3285.27	3.28527	-519966
1558	3287.38	3.28738	-519966
1559	3289.49	3.28949	-519966
1560	3291.6	3.2916	-519966
1561	3293.71	3.29371	-519966
1562	3295.82	3.29582	-519966
1563	3297.93	3.29793	-519966
1564	3300.04	3.30004	-519966
1565	3302.15	3.30215	-519966
1566	3304.26	3.30426	-519966
1567	3306.37	3.30637	-519966
1568	3308.48	3.30848	-519966
1569	3310.59	3.31059	-519966
1570	3312.7	3.3127	-519966
1571	3314.81	3.31481	-519966
1572	3316.92	3.31692	-519966
1573	3319.03	3.31903	-519966
1574	3321.14	3.32114	-519966
1575	3323.25	3.32325	-519966
1576	3325.36	3.32536	-519966
1577	3327.47	3.32747	-519966
1578	3329.58	3.32958	-519966
1579	3331.69	3.33169	-519966
1580	3333.8	3.3338	-519966
1581	3335.91	3.33591	-519966
1582	3338.02	3.33802	-519966
1583	3340.13	3.34013	-519966
1584	3342.24	3.34224	-519966
1585	3344.35	3.34435	-519966
1586	3346.46	3.34646	-519966
1587	3348.57	3.34857	-519966
1588	3350.68	3.35068	-519966
1589	3352.79	3.35279	-519966
1590	3354.9	3.3549	-519966
1591	3357.01	3.35701	-519966
1592	3359.12	3.35912	-519966
1593	3361.23	3.36123	-519966
1594	3363.34	3.36334	-519966
1595	3365.45	3.36545	-519966
1596	3367.56	3.36756	-519966
1597	3369.67	3.36967	-519966
1598	3371.78	3.37178	-519966
1599	3373.89	3.37389	-519966
1600	3376	3.376	-519966
1601	3378.11	3.37811	-519966
1602	3380.22	3.38022	-519966
1603	3382.33	3.38233	-519966
1604	3384.44	3.38444	-519966
1605	3386.55	3.38655	-519966
1606	3388.66	3.38866	-519966
1607	3390.77	3.39077	-519966
1608	3392.88	3.39288	-519966
1609	3394.99	3.39499	-519966
1610	3397.1	3.3971	-519966
1611	3399.21	3.39921	-519966
1612	3401.32	3.40132	-519966
1613	3403.43	3.40343	-519966
1614	3405.54	3.40554	-519966
1615	3407.65	3.40765	-519966
1616	3409.76	3.40976	-519966
1617	3411.87	3.41187	-519966
1618	3413.98	3.41398	-519966
1619	3416.09	3.41609	-519966
1620	3418.2	3.4182	-519966
1621	3420.31	3.42031	-519966
1622	3422.42	3.42242	-519966
1623	3424.53	3.42453	-519966
1624	3426.64	3.42664	-519966
1625	3428.75	3.42875	-519966
1626	3430.86	3.43086	-519966
1627	3432.97	3.43297	-519966
1628	3435.08	3.43508	-519966
1629	3437.19	3.43719	-519966
1630	3439.3	3.4393	-519966
1631	3441.41	3.44141	-519966
1632	3443.52	3.44352	-519966
1633	3445.63	3.44563	-519966
1634	3447.74	3.44774	-519966
1635	3449.85	3.44985	-519966
1636	3451.96	3.45196	-519966
1637	3454.07	3.45407	-519966
1638	3456.18	3.45618	-519966
1639	3458.29	3.45829	-519966
1640	3460.4	3.4604	-519966
1641	3462.51	3.46251	-519966
1642	3464.62	3.46462	-519966
1643	3466.73	3.46673	-519966
1644	3468.84	3.46884	-519966
1645	3470.95	3.47095	-519966
1646	3473.06	3.47306	-519966
1647	3475.17	3.47517	-519966
1648	3477.28	3.47728	-519966
1649	3479.39	3.47939	-519966
1650	3481.5	3.4815	-519966
1651	3483.61	3.48361	-519966
1652	3485.72	3.48572	-519966
1653	3487.83	3.48783	-519966
1654	3489.94	3.48994	-519966
1655	3492.05	3.49205	-519966
1656	3494.16	3.49416	-519966
1657	3496.27	3.49627	-519966
1658	3498.38	3.49838	-519966
1659	3500.49	3.50049	-519966
1660	3502.6	3.5026	-519966
1661	3504.71	3.50471	-519966
1662	3506.82	3.50682	-519966
1663	3508.93	3.50893	-519966
1664	3511.04	3.51104	-519966
1665	3513.15	3.51315	-519966
1666	3515.26	3.51526	-519966
1667	3517.37	3.51737	-519966
1668	3519.48	3.51948	-519966
1669	3521.59	3.52159	-519966
1670	3523.7	3.5237	-519966
1671	3525.81	3.52581	-519966
1672	3527.92	3.52792	-519966
1673	3530.03	3.53003	-519966
1674	3532.14	3.53214	-519966
1675	3534.25	3.53425	-519966
1676	3536.36	3.53636	-519966
1677	3538.47	3.53847	-519966
1678	3540.58	3.54058	-519966
1679	3542.69	3.54269	-519966
1680	3544.8	3.5448	-519966
1681	3546.91	3.54691	-519966
1682	3549.02	3.54902	-519966
1683	3551.13	3.55113	-519966
1684	3553.24	3.55324	-519966
1685	3555.35	3.55535	-519966
1686	3557.46	3.55746	-519966
1687	3559.57	3.55957	-519966
1688	3561.68	3.56168	-519966
1689	3563.79	3.56379	-519966
1690	3565.9	3.5659	-519966
1691	3568.01	3.56801	-519966
1692	3570.12	3.57012	-519966
1693	3572.23	3.57223	-519966
1694	3574.34	3.57434	-519966
1695	3576.45	3.57645	-519966
1696	3578.56	3.57856	-519966
1697	3580.67	3.58067	-519966
1698	3582.78	3.58278	-519966
1699	3584.89	3.58489	-519966
1700	3587	3.587	-519966
1701	3589.11	3.58911	-519966
1702	3591.22	3.59122	-519966
1703	3593.33	3.59333	-519966
1704	3595.44	3.59544	-519966
1705	3597.55	3.59755	-519966
1706	3599.66	3.59966	-519966
1707	3601.77	3.60177	-519966
1708	3603.88	3.60388	-519966
1709	3605.99	3.60599	-519966
1710	3608.1	3.6081	-519966
1711	3610.21	3.61021	-519966
1712	3612.32	3.61232	-519966
1713	3614.43	3.61443	-519966
1714	3616.54	3.61654	-519966
1715	3618.65	3.61865	-519966
1716	3620.76	3.62076	-519966
1717	3622.87	3.62287	-519966
1718	3624.98	3.62498	-519966
1719	3627.09	3.62709	-519966
1720	3629.2	3.6292	-519966
1721	3631.31	3.63131	-519966
1722	3633.42	3.63342	-519966
1723	3635.53	3.63553	-519966
1724	3637.64	3.63764	-519966
1725	3639.75	3.63975	-519966
1726	3641.86	3.64186	-519966
1727	3643.97	3.64397	-519966
1728	3646.08	3.64608	-519966
1729	3648.19	3.64819	-519966
1730	3650.3	3.6503	-519966
1731	3652.41	3.65241	-519966
1732	3654.52	3.65452	-519966
1733	3656.63	3.65663	-519966
1734	3658.74	3.65874	-519966
1735	3660.85	3.66085	-519966
1736	3662.96	3.66296	-519966
1737	3665.07	3.66507	-519966
1738	3667.18	3.66718	-519966
1739	3669.29	3.66929	-519966
1740	3671.4	3.6714	-519966
1741	3673.51	3.67351	-519966
1742	3675.62	3.67562	-519966
1743	3677.73	3.67773	-519966
1744	3679.84	3.67984	-519966
1745	3681.95	3.68195	-519966
1746	3684.06	3.68406	-519966
1747	3686.17	3.68617	-519966
1748	3688.28	3.68828	-519966
1749	3690.39	3.69039	-519966
1750	3692.5	3.6925	-519966
1751	3694.61	3.69461	-519966
1752	3696.72	3.69672	-519966
1753	3698.83	3.69883	-519966
1754	3700.94	3.70094	-519966
1755	3703.05	3.70305	-519966
1756	3705.16	3.70516	-519966
1757	3707.27	3.70727	-519966
1758	3709.38	3.70938	-519966
1759	3711.49	3.71149	-519966
1760	3713.6	3.7136	-519966
1761	3715.71	3.71571	-519966
1762	3717.82	3.71782	-519966
1763	3719.93	3.71993	-519966
1764	3722.04	3.72204	-519966
1765	3724.15	3.72415	-519966
1766	3726.26	3.72626	-519966
1767	3728.37	3.72837	-519966
1768	3730.48	3.73048	-519966
1769	3732.59	3.73259	-519966
1770	3734.7	3.7347	-519966
1771	3736.81	3.73681	-519966
1772	3738.92	3.73892	-519966
1773	3741.03	3.74103	-519966
1774	3743.14	3.74314	-519966
1775	3745.25	3.74525	-519966
1776	3747.36	3.74736	-519966
1777	3749.47	3.74947	-519966
1778	3751.58	3.75158	-519966
1779	3753.69	3.75369	-519966
1780	3755.8	3.7558	-519966
1781	3757.91	3.75791	-519966
1782	3760.02	3.76002	-519966
1783	3762.13	3.76213	-519966
1784	3764.24	3.76424	-519966
1785	3766.35	3.76635	-519966
1786	3768.46	3.76846	-519966
1787	3770.57	3.77057	-519966
1788	3772.68	3.77268	-519966
1789	3774.79	3.77479	-519966
1790	3776.9	3.7769	-519966
1791	3779.01	3.77901	-519966
1792	3781.12	3.78112	-519966
1793	3783.23	3.78323	-519966
1794	3785.34	3.78534	-519966
1795	3787.45	3.78745	-519966
1796	3789.56	3.78956	-519966
1797	3791.67	3.79167	-519966
1798	3793.78	3.79378	-519966
1799	3795.89	3.79589	-519966
1800	3798	3.798	-519966
1801	3800.11	3.80011	-519966
1802	3802.22	3.80222	-519966
1803	3804.33	3.80433	-519966
1804	3806.44	3.80644	-519966
1805	3808.55	3.80855	-519966
1806	3810.66	3.81066	-519966
1807	3812.77	3.81277	-519966
1808	3814.88	3.81488	-519966
1809	3816.99	3.81699	-519966
1810	3819.1	3.8191	-519966
1811	3821.21	3.82121	-519966
1812	3823.32	3.82332	-519966
1813	3825.43	3.82543	-519966
1814	3827.54	3.82754	-519966
1815	3829.65	3.82965	-519966
1816	3831.76	3.83176	-519966
1817	3833.87	3.83387	-519966
1818	3835.98	3.83598	-519966
1819	3838.09	3.83809	-519966
1820	3840.2	3.8402	-519966
1821	3842.31	3.84231	-519966
1822	3844.42	3.84442	-519966
1823	3846.53	3.84653	-519966
1824	3848.64	3.84864	-519966
1825	3850.75	3.85075	-519966
1826	3852.86	3.85286	-519966
1827	3854.97	3.85497	-519966
1828	3857.08	3.85708	-519966
1829	3859.19	3.85919	-519966
1830	3861.3	3.8613	-519966
1831	3863.41	3.86341	-519966
1832	3865.52	3.86552	-519966
1833	3867.63	3.86763	-519966
1834	3869.74	3.86974	-519966
1835	3871.85	3.87185	-519966
1836	3873.96	3.87396	-519966
1837	3876.07	3.87607	-519966
1838	3878.18	3.87818	-519966
1839	3880.29	3.88029	-519966
1840	3882.4	3.8824	-519966
1841	3884.51	3.88451	-519966
1842	3886.62	3.88662	-519966
1843	3888.73	3.88873	-519966
1844	3890.84	3.89084	-519966
1845	3892.95	3.89295	-519966
1846	3895.06	3.89506	-519966
1847	3897.17	3.89717	-519966
1848	3899.28	3.89928	-519966
1849	3901.39	3.90139	-519966
1850	3903.5	3.9035	-519966
1851	3905.61	3.90561	-519966
1852	3907.72	3.90772	-519966
1853	3909.83	3.90983	-519966
1854	3911.94	3.91194	-519966
1855	3914.05	3.91405	-519966
1856	3916.16	3.91616	-519966
1857	3918.27	3.91827	-519966
1858	3920.38	3.92038	-519966
1859	3922.49	3.92249	-519966
1860	3924.6	3.9246	-519966
1861	3926.71	3.92671	-519966
1862	3928.82	3.92882	-519966
1863	3930.93	3.93093	-519966
1864	3933.04	3.93304	-519966
1865	3935.15	3.93515	-519966
1866	3937.26	3.93726	-519966
1867	3939.37	3.93937	-519966
1868	3941.48	3.94148	-519966
1869	3943.59	3.94359	-519966
1870	3945.7	3.9457	-519966
1871	3947.81	3.94781	-519966
1872	3949.92	3.94992	-519966
1873	3952.03	3.95203	-519966
1874	3954.14	3.95414	-519966
1875	3956.25	3.95625	-519966
1876	3958.36	3.95836	-519966
1877	3960.47	3.96047	-519966
1878	3962.58	3.96258	-519966
1879	3964.69	3.96469	-519966
1880	3966.8	3.9668	-519966
1881	3968.91	3.96891	-519966
1882	3971.02	3.97102	-519966
1883	3973.13	3.97313	-519966
1884	3975.24	3.97524	-519966
1885	3977.35	3.97735	-519966
1886	3979.46	3.97946	-519966
1887	3981.57	3.98157	-519966
1888	3983.68	3.98368	-519966
1889	3985.79	3.98579	-519966
1890	3987.9	3.9879	-519966
1891	3990.01	3.99001	-519966
1892	3992.12	3.99212	-519966
1893	3994.23	3.99423	-519966
1894	3996.34	3.99634	-519966
1895	3998.45	3.99845	-519966
1896	4000.56	4.00056	-519966
1897	4002.67	4.00267	-519966
1898	4004.78	4.00478	-519966
1899	4006.89	4.00689	-519966
1900	4009	4.009	-519966
1901	4011.11	4.01111	-519966
1902	4013.22	4.01322	-519966
1903	4015.33	4.01533	-519966
1904	4017.44	4.01744	-519966
1905	4019.55	4.01955	-519966
1906	4021.66	4.02166	-519966
1907	4023.77	4.02377	-519966
1908	4025.88	4.02588	-519966
1909	4027.99	4.02799	-519966
1910	4030.1	4.0301	-519966
1911	4032.21	4.03221	-519966
1912	4034.32	4.03432	-519966
1913	4036.43	4.03643	-519966
1914	4038.54	4.03854	-519966
1915	4040.65	4.04065	-519966
1916	4042.76	4.04276	-519966
1917	4044.87	4.04487	-519966
1918	4046.98	4.04698	-519966
1919	4049.09	4.04909	-519966
1920	4051.2	4.0512	-519966
1921	4053.31	4.05331	-519966
1922	4055.42	4.05542	-519966
1923	4057.53	4.05753	-519966
1924	4059.64	4.05964	-519966
1925	4061.75	4.06175	-519966
1926	4063.86	4.06386	-519966
1927	4065.97	4.06597	-519966
1928	4068.08	4.06808	-519966
1929	4070.19	4.07019	-519966
1930	4072.3	4.0723	-519966
1931	4074.41	4.07441	-519966
1932	4076.52	4.07652	-519966
1933	4078.63	4.07863	-519966
1934	4080.74	4.08074	-519966
1935	4082.85	4.08285	-519966
1936	4084.96	4.08496	-519966
1937	4087.07	4.08707	-519966
1938	4089.18	4.08918	-519966
1939	4091.29	4.09129	-519966
1940	4093.4	4.0934	-519966
1941	4095.51	4.09551	-519966
1942	4097.62	4.09762	-519966
1943	4099.73	4.09973	-519966
1944	4101.84	4.10184	-519966
1945	4103.95	4.10395	-519966
1946	4106.06	4.10606	-519966
1947	4108.17	4.10817	-519966
1948	4110.28	4.11028	-519966
1949	4112.39	4.11239	-519966
1950	4114.5	4.1145	-519966
1951	4116.61	4.11661	-519966
1952	4118.72	4.11872	-519966
1953	4120.83	4.12083	-519966
1954	4122.94	4.12294	-519966
1955	4125.05	4.12505	-519966
1956	4127.16	4.12716	-519966
1957	4129.27	4.12927	-519966
1958	4131.38	4.13138	-519966
1959	4133.49	4.13349	-519966
1960	4135.6	4.1356	-519966
1961	4137.71	4.13771	-519966
1962	4139.82	4.13982	-519966
1963	4141.93	4.14193	-519966
1964	4144.04	4.14404	-519966
1965	4146.15	4.14615	-519966
1966	4148.26	4.14826	-519966
1967	4150.37	4.15037	-519966
1968	4152.48	4.15248	-519966
1969	4154.59	4.15459	-519966
1970	4156.7	4.1567	-519966
1971	4158.81	4.15881	-519966
1972	4160.92	4.16092	-519966
1973	4163.03	4.16303	-519966
1974	4165.14	4.16514	-519966
1975	4167.25	4.16725	-519966
1976	4169.36	4.16936	-519966
1977	4171.47	4.17147	-519966
1978	4173.58	4.17358	-519966
1979	4175.69	4.17569	-519966
1980	4177.8	4.1778	-519966
1981	4179.91	4.17991	-519966
1982	4182.02	4.18202	-519966
1983	4184.13	4.18413	-519966
1984	4186.24	4.18624	-519966
1985	4188.35	4.18835	-519966
1986	4190.46	4.19046	-519966
1987	4192.57	4.19257	-519966
1988	4194.68	4.19468	-519966
1989	4196.79	4.19679	-519966
1990	4198.9	4.1989	-519966
1991	4201.01	4.20101	-519966
1992	4203.12	4.20312	-519966
1993	4205.23	4.20523	-519966
1994	4207.34	4.20734	-519966
1995	4209.45	4.20945	-519966
1996	4211.56	4.21156	-519966
1997	4213.67	4.21367	-519966
1998	4215.78	4.21578	-519966
1999	4217.89	4.21789	-519966
[truncated: 1 more rows]

## Sheet: point_model_min_total_time_7t
lap	time	time (ms)	Hamiltonian
1	2.11	0.00211	256338
2	4.22	0.00422	-496760
3	6.33	0.00633	-840944
4	8.44	0.00844	-840944
5	10.55	0.01055	-840944
6	12.66	0.01266	-840944
7	14.77	0.01477	-840944
8	16.88	0.01688	-840944
9	18.99	0.01899	-840944
10	21.1	0.0211	-840944
11	23.21	0.02321	-840944
12	25.32	0.02532	-840944
13	27.43	0.02743	-840944
14	29.54	0.02954	-840944
15	31.65	0.03165	-840944
16	33.76	0.03376	-840944
17	35.87	0.03587	-840944
18	37.98	0.03798	-840944
19	40.09	0.04009	-840944
20	42.2	0.0422	-840944
21	44.31	0.04431	-840944
22	46.42	0.04642	-840944
23	48.53	0.04853	-840944
24	50.64	0.05064	-840944
25	52.75	0.05275	-840944
26	54.86	0.05486	-840944
27	56.97	0.05697	-840944
28	59.08	0.05908	-840944
29	61.19	0.06119	-840944
30	63.3	0.0633	-840944
31	65.41	0.06541	-840944
32	67.52	0.06752	-840944
33	69.63	0.06963	-840944
34	71.74	0.07174	-840944
35	73.85	0.07385	-840944
36	75.96	0.07596	-840944
37	78.07	0.07807	-840944
38	80.18	0.08018	-840944
39	82.29	0.08229	-840944
40	84.4	0.0844	-840944
41	86.51	0.08651	-840944
42	88.62	0.08862	-840944
43	90.73	0.09073	-840944
44	92.84	0.09284	-840944
45	94.95	0.09495	-840944
46	97.06	0.09706	-840944
47	99.17	0.09917	-840944
48	101.28	0.10128	-840944
49	103.39	0.10339	-840944
50	105.5	0.1055	-840944
51	107.61	0.10761	-840944
52	109.72	0.10972	-840944
53	111.83	0.11183	-840944
54	113.94	0.11394	-840944
55	116.05	0.11605	-840944
56	118.16	0.11816	-840944
57	120.27	0.12027	-840944
58	122.38	0.12238	-840944
59	124.49	0.12449	-840944
60	126.6	0.1266	-840944
61	128.71	0.12871	-840944
62	130.82	0.13082	-840944
63	132.93	0.13293	-840944
64	135.04	0.13504	-840944
65	137.15	0.13715	-840944
66	139.26	0.13926	-840944
67	141.37	0.14137	-840944
68	143.48	0.14348	-840944
69	145.59	0.14559	-840944
70	147.7	0.1477	-840944
71	149.81	0.14981	-840944
72	151.92	0.15192	-840944
73	154.03	0.15403	-840944
74	156.14	0.15614	-840944
75	158.25	0.15825	-840944
76	160.36	0.16036	-840944
77	162.47	0.16247	-840944
78	164.58	0.16458	-840944
79	166.69	0.16669	-840944
80	168.8	0.1688	-840944
81	170.91	0.17091	-840944
82	173.02	0.17302	-840944
83	175.13	0.17513	-840944
84	177.24	0.17724	-840944
85	179.35	0.17935	-840944
86	181.46	0.18146	-840944
87	183.57	0.18357	-840944
88	185.68	0.18568	-840944
89	187.79	0.18779	-840944
90	189.9	0.1899	-840944
91	192.01	0.19201	-840944
92	194.12	0.19412	-840944
93	196.23	0.19623	-840944
94	198.34	0.19834	-840944
95	200.45	0.20045	-840944
96	202.56	0.20256	-840944
97	204.67	0.20467	-840944
98	206.78	0.20678	-840944
99	208.89	0.20889	-840944
100	211	0.211	-840944
101	213.11	0.21311	-840944
102	215.22	0.21522	-840944
103	217.33	0.21733	-840944
104	219.44	0.21944	-840944
105	221.55	0.22155	-840944
106	223.66	0.22366	-840944
107	225.77	0.22577	-840944
108	227.88	0.22788	-840944
109	229.99	0.22999	-840944
110	232.1	0.2321	-840944
111	234.21	0.23421	-840944
112	236.32	0.23632	-840944
113	238.43	0.23843	-840944
114	240.54	0.24054	-840944
115	242.65	0.24265	-840944
116	244.76	0.24476	-840944
117	246.87	0.24687	-840944
118	248.98	0.24898	-840944
119	251.09	0.25109	-840944
120	253.2	0.2532	-840944
121	255.31	0.25531	-840944
122	257.42	0.25742	-840944
123	259.53	0.25953	-840944
124	261.64	0.26164	-840944
125	263.75	0.26375	-840944
126	265.86	0.26586	-840944
127	267.97	0.26797	-840944
128	270.08	0.27008	-840944
129	272.19	0.27219	-840944
130	274.3	0.2743	-840944
131	276.41	0.27641	-840944
132	278.52	0.27852	-840944
133	280.63	0.28063	-840944
134	282.74	0.28274	-840944
135	284.85	0.28485	-840944
136	286.96	0.28696	-840944
137	289.07	0.28907	-840944
138	291.18	0.29118	-840944
139	293.29	0.29329	-840944
140	295.4	0.2954	-840944
141	297.51	0.29751	-840944
142	299.62	0.29962	-840944
143	301.73	0.30173	-840944
144	303.84	0.30384	-840944
145	305.95	0.30595	-840944
146	308.06	0.30806	-840944
147	310.17	0.31017	-840944
148	312.28	0.31228	-840944
149	314.39	0.31439	-840944
150	316.5	0.3165	-840944
151	318.61	0.31861	-840944
152	320.72	0.32072	-840944
153	322.83	0.32283	-840944
154	324.94	0.32494	-840944
155	327.05	0.32705	-840944
156	329.16	0.32916	-840944
157	331.27	0.33127	-840944
158	333.38	0.33338	-840944
159	335.49	0.33549	-840944
160	337.6	0.3376	-840944
161	339.71	0.33971	-840944
162	341.82	0.34182	-840944
163	343.93	0.34393	-840944
164	346.04	0.34604	-840944
165	348.15	0.34815	-840944
166	350.26	0.35026	-840944
167	352.37	0.35237	-840944
168	354.48	0.35448	-840944
169	356.59	0.35659	-840944
170	358.7	0.3587	-840944
171	360.81	0.36081	-840944
172	362.92	0.36292	-840944
173	365.03	0.36503	-840944
174	367.14	0.36714	-840944
175	369.25	0.36925	-840944
176	371.36	0.37136	-840944
177	373.47	0.37347	-840944
178	375.58	0.37558	-840944
179	377.69	0.37769	-840944
180	379.8	0.3798	-840944
181	381.91	0.38191	-840944
182	384.02	0.38402	-840944
183	386.13	0.38613	-840944
184	388.24	0.38824	-840944
185	390.35	0.39035	-840944
186	392.46	0.39246	-840944
187	394.57	0.39457	-840944
188	396.68	0.39668	-840944
189	398.79	0.39879	-840944
190	400.9	0.4009	-840944
191	403.01	0.40301	-840944
192	405.12	0.40512	-840944
193	407.23	0.40723	-840944
194	409.34	0.40934	-840944
195	411.45	0.41145	-840944
196	413.56	0.41356	-840944
197	415.67	0.41567	-840944
198	417.78	0.41778	-840944
199	419.89	0.41989	-840944
200	422	0.422	-840944
201	424.11	0.42411	-840944
202	426.22	0.42622	-840944
203	428.33	0.42833	-840944
204	430.44	0.43044	-840944
205	432.55	0.43255	-840944
206	434.66	0.43466	-840944
207	436.77	0.43677	-840944
208	438.88	0.43888	-840944
209	440.99	0.44099	-840944
210	443.1	0.4431	-840944
211	445.21	0.44521	-840944
212	447.32	0.44732	-840944
213	449.43	0.44943	-840944
214	451.54	0.45154	-840944
215	453.65	0.45365	-840944
216	455.76	0.45576	-840944
217	457.87	0.45787	-840944
218	459.98	0.45998	-840944
219	462.09	0.46209	-840944
220	464.2	0.4642	-840944
221	466.31	0.46631	-840944
222	468.42	0.46842	-840944
223	470.53	0.47053	-840944
224	472.64	0.47264	-840944
225	474.75	0.47475	-840944
226	476.86	0.47686	-840944
227	478.97	0.47897	-840944
228	481.08	0.48108	-840944
229	483.19	0.48319	-840944
230	485.3	0.4853	-840944
231	487.41	0.48741	-840944
232	489.52	0.48952	-840944
233	491.63	0.49163	-840944
234	493.74	0.49374	-840944
235	495.85	0.49585	-840944
236	497.96	0.49796	-840944
237	500.07	0.50007	-840944
238	502.18	0.50218	-840944
239	504.29	0.50429	-840944
240	506.4	0.5064	-840944
241	508.51	0.50851	-840944
242	510.62	0.51062	-840944
243	512.73	0.51273	-840944
244	514.84	0.51484	-840944
245	516.95	0.51695	-840944
246	519.06	0.51906	-840944
247	521.17	0.52117	-840944
248	523.28	0.52328	-840944
249	525.39	0.52539	-840944
250	527.5	0.5275	-840944
251	529.61	0.52961	-840944
252	531.72	0.53172	-840944
253	533.83	0.53383	-840944
254	535.94	0.53594	-840944
255	538.05	0.53805	-840944
256	540.16	0.54016	-842918
257	542.27	0.54227	-842918
258	544.38	0.54438	-842918
259	546.49	0.54649	-842918
260	548.6	0.5486	-842918
261	550.71	0.55071	-842918
262	552.82	0.55282	-842918
263	554.93	0.55493	-842918
264	557.04	0.55704	-842918
265	559.15	0.55915	-842918
266	561.26	0.56126	-842918
267	563.37	0.56337	-842918
268	565.48	0.56548	-842918
269	567.59	0.56759	-842918
270	569.7	0.5697	-842918
271	571.81	0.57181	-842918
272	573.92	0.57392	-843892
273	576.03	0.57603	-843892
274	578.14	0.57814	-843892
275	580.25	0.58025	-843892
276	582.36	0.58236	-843892
277	584.47	0.58447	-843892
278	586.58	0.58658	-843892
279	588.69	0.58869	-848892
280	590.8	0.5908	-848892
281	592.91	0.59291	-848892
282	595.02	0.59502	-848892
283	597.13	0.59713	-848892
284	599.24	0.59924	-848892
285	601.35	0.60135	-848892
286	603.46	0.60346	-848892
287	605.57	0.60557	-848892
288	607.68	0.60768	-848892
289	609.79	0.60979	-848892
290	611.9	0.6119	-848892
291	614.01	0.61401	-848892
292	616.12	0.61612	-848892
293	618.23	0.61823	-848892
294	620.34	0.62034	-848892
295	622.45	0.62245	-848892
296	624.56	0.62456	-848892
297	626.67	0.62667	-848892
298	628.78	0.62878	-848892
299	630.89	0.63089	-848892
300	633	0.633	-848892
301	635.11	0.63511	-848892
302	637.22	0.63722	-848892
303	639.33	0.63933	-848892
304	641.44	0.64144	-848892
305	643.55	0.64355	-848892
306	645.66	0.64566	-848892
307	647.77	0.64777	-848892
308	649.88	0.64988	-848892
309	651.99	0.65199	-848892
310	654.1	0.6541	-848892
311	656.21	0.65621	-848892
312	658.32	0.65832	-848892
313	660.43	0.66043	-848892
314	662.54	0.66254	-848892
315	664.65	0.66465	-848892
316	666.76	0.66676	-848892
317	668.87	0.66887	-848892
318	670.98	0.67098	-848892
319	673.09	0.67309	-850858
320	675.2	0.6752	-850858
321	677.31	0.67731	-850858
322	679.42	0.67942	-850858
323	681.53	0.68153	-850858
324	683.64	0.68364	-850858
325	685.75	0.68575	-850858
326	687.86	0.68786	-850858
327	689.97	0.68997	-850858
328	692.08	0.69208	-850858
329	694.19	0.69419	-850858
330	696.3	0.6963	-850858
331	698.41	0.69841	-850858
332	700.52	0.70052	-850858
333	702.63	0.70263	-850858
334	704.74	0.70474	-850858
335	706.85	0.70685	-850858
336	708.96	0.70896	-850858
337	711.07	0.71107	-850858
338	713.18	0.71318	-850858
339	715.29	0.71529	-850858
340	717.4	0.7174	-850858
341	719.51	0.71951	-850858
342	721.62	0.72162	-850858
343	723.73	0.72373	-850858
344	725.84	0.72584	-850858
345	727.95	0.72795	-850858
346	730.06	0.73006	-850878
347	732.17	0.73217	-850878
348	734.28	0.73428	-850878
349	736.39	0.73639	-854878
350	738.5	0.7385	-854878
351	740.61	0.74061	-854878
352	742.72	0.74272	-854878
353	744.83	0.74483	-854878
354	746.94	0.74694	-854878
355	749.05	0.74905	-854878
356	751.16	0.75116	-854878
357	753.27	0.75327	-854878
358	755.38	0.75538	-854878
359	757.49	0.75749	-854878
360	759.6	0.7596	-854878
361	761.71	0.76171	-854878
362	763.82	0.76382	-854878
363	765.93	0.76593	-854878
364	768.04	0.76804	-854878
365	770.15	0.77015	-854878
366	772.26	0.77226	-854878
367	774.37	0.77437	-854878
368	776.48	0.77648	-854878
369	778.59	0.77859	-854878
370	780.7	0.7807	-854878
371	782.81	0.78281	-854878
372	784.92	0.78492	-854878
373	787.03	0.78703	-854878
374	789.14	0.78914	-854878
375	791.25	0.79125	-854878
376	793.36	0.79336	-854878
377	795.47	0.79547	-854878
378	797.58	0.79758	-854878
379	799.69	0.79969	-854878
380	801.8	0.8018	-854878
381	803.91	0.80391	-854878
382	806.02	0.80602	-854878
383	808.13	0.80813	-854878
384	810.24	0.81024	-854878
385	812.35	0.81235	-854878
386	814.46	0.81446	-854878
387	816.57	0.81657	-854878
388	818.68	0.81868	-854878
389	820.79	0.82079	-854878
390	822.9	0.8229	-854878
391	825.01	0.82501	-854878
392	827.12	0.82712	-854878
393	829.23	0.82923	-854878
394	831.34	0.83134	-854878
395	833.45	0.83345	-854878
396	835.56	0.83556	-854878
397	837.67	0.83767	-854878
398	839.78	0.83978	-854878
399	841.89	0.84189	-854878
400	844	0.844	-854878
401	846.11	0.84611	-854878
402	848.22	0.84822	-854878
403	850.33	0.85033	-854878
404	852.44	0.85244	-854878
405	854.55	0.85455	-854878
406	856.66	0.85666	-854878
407	858.77	0.85877	-854878
408	860.88	0.86088	-854878
409	862.99	0.86299	-854878
410	865.1	0.8651	-854878
411	867.21	0.86721	-854878
412	869.32	0.86932	-854878
413	871.43	0.87143	-854878
414	873.54	0.87354	-854878
415	875.65	0.87565	-854878
416	877.76	0.87776	-854878
417	879.87	0.87987	-854878
418	881.98	0.88198	-854878
419	884.09	0.88409	-854878
420	886.2	0.8862	-854878
421	888.31	0.88831	-854878
422	890.42	0.89042	-854878
423	892.53	0.89253	-854878
424	894.64	0.89464	-854878
425	896.75	0.89675	-854878
426	898.86	0.89886	-854878
427	900.97	0.90097	-854878
428	903.08	0.90308	-854878
429	905.19	0.90519	-854878
430	907.3	0.9073	-854878
431	909.41	0.90941	-854878
432	911.52	0.91152	-854878
433	913.63	0.91363	-854878
434	915.74	0.91574	-854878
435	917.85	0.91785	-854878
436	919.96	0.91996	-854878
437	922.07	0.92207	-854878
438	924.18	0.92418	-854878
439	926.29	0.92629	-854878
440	928.4	0.9284	-854878
441	930.51	0.93051	-854878
442	932.62	0.93262	-854878
443	934.73	0.93473	-854878
444	936.84	0.93684	-854878
445	938.95	0.93895	-854878
446	941.06	0.94106	-854878
447	943.17	0.94317	-854878
448	945.28	0.94528	-854878
449	947.39	0.94739	-854878
450	949.5	0.9495	-854878
451	951.61	0.95161	-854878
452	953.72	0.95372	-854878
453	955.83	0.95583	-854878
454	957.94	0.95794	-854878
455	960.05	0.96005	-854878
456	962.16	0.96216	-854878
457	964.27	0.96427	-854878
458	966.38	0.96638	-854878
459	968.49	0.96849	-854878
460	970.6	0.9706	-854878
461	972.71	0.97271	-854878
462	974.82	0.97482	-854878
463	976.93	0.97693	-854878
464	979.04	0.97904	-854878
465	981.15	0.98115	-854878
466	983.26	0.98326	-854878
467	985.37	0.98537	-854878
468	987.48	0.98748	-854878
469	989.59	0.98959	-854878
470	991.7	0.9917	-854878
471	993.81	0.99381	-854878
472	995.92	0.99592	-854878
473	998.03	0.99803	-854878
474	1000.14	1.00014	-854878
475	1002.25	1.00225	-854878
476	1004.36	1.00436	-854878
477	1006.47	1.00647	-854878
478	1008.58	1.00858	-854878
479	1010.69	1.01069	-854878
480	1012.8	1.0128	-854878
481	1014.91	1.01491	-854878
482	1017.02	1.01702	-854878
483	1019.13	1.01913	-854878
484	1021.24	1.02124	-854878
485	1023.35	1.02335	-854878
486	1025.46	1.02546	-854878
487	1027.57	1.02757	-854878
488	1029.68	1.02968	-854878
489	1031.79	1.03179	-854878
490	1033.9	1.0339	-854878
491	1036.01	1.03601	-854878
492	1038.12	1.03812	-854878
493	1040.23	1.04023	-854878
494	1042.34	1.04234	-854878
495	1044.45	1.04445	-854878
496	1046.56	1.04656	-854878
497	1048.67	1.04867	-854878
498	1050.78	1.05078	-854878
499	1052.89	1.05289	-854878
500	1055	1.055	-854878
501	1057.11	1.05711	-854878
502	1059.22	1.05922	-854878
503	1061.33	1.06133	-854878
504	1063.44	1.06344	-854878
505	1065.55	1.06555	-854878
506	1067.66	1.06766	-854878
507	1069.77	1.06977	-854878
508	1071.88	1.07188	-854878
509	1073.99	1.07399	-854878
510	1076.1	1.0761	-854878
511	1078.21	1.07821	-854878
512	1080.32	1.08032	-854878
513	1082.43	1.08243	-854878
514	1084.54	1.08454	-854878
515	1086.65	1.08665	-854878
516	1088.76	1.08876	-854878
517	1090.87	1.09087	-854878
518	1092.98	1.09298	-854878
519	1095.09	1.09509	-854878
520	1097.2	1.0972	-854878
521	1099.31	1.09931	-854878
522	1101.42	1.10142	-854878
523	1103.53	1.10353	-854878
524	1105.64	1.10564	-854878
525	1107.75	1.10775	-854878
526	1109.86	1.10986	-854878
527	1111.97	1.11197	-854878
528	1114.08	1.11408	-854878
529	1116.19	1.11619	-854878
530	1118.3	1.1183	-854878
531	1120.41	1.12041	-854878
532	1122.52	1.12252	-854878
533	1124.63	1.12463	-854878
534	1126.74	1.12674	-854878
535	1128.85	1.12885	-854878
536	1130.96	1.13096	-854878
537	1133.07	1.13307	-854878
538	1135.18	1.13518	-854878
539	1137.29	1.13729	-854878
540	1139.4	1.1394	-854878
541	1141.51	1.14151	-854878
542	1143.62	1.14362	-854878
543	1145.73	1.14573	-854878
544	1147.84	1.14784	-854878
545	1149.95	1.14995	-854878
546	1152.06	1.15206	-854878
547	1154.17	1.15417	-854878
548	1156.28	1.15628	-854878
549	1158.39	1.15839	-854878
550	1160.5	1.1605	-854878
551	1162.61	1.16261	-854878
552	1164.72	1.16472	-854878
553	1166.83	1.16683	-854878
554	1168.94	1.16894	-854878
555	1171.05	1.17105	-854878
556	1173.16	1.17316	-854878
557	1175.27	1.17527	-854878
558	1177.38	1.17738	-854878
559	1179.49	1.17949	-854878
560	1181.6	1.1816	-854878
561	1183.71	1.18371	-854878
562	1185.82	1.18582	-854878
563	1187.93	1.18793	-854878
564	1190.04	1.19004	-854878
565	1192.15	1.19215	-854878
566	1194.26	1.19426	-854878
567	1196.37	1.19637	-854878
568	1198.48	1.19848	-854878
569	1200.59	1.20059	-854878
570	1202.7	1.2027	-854878
571	1204.81	1.20481	-854878
572	1206.92	1.20692	-854878
573	1209.03	1.20903	-854878
574	1211.14	1.21114	-854878
575	1213.25	1.21325	-854878
576	1215.36	1.21536	-854878
577	1217.47	1.21747	-854878
578	1219.58	1.21958	-854878
579	1221.69	1.22169	-854878
580	1223.8	1.2238	-854878
581	1225.91	1.22591	-854878
582	1228.02	1.22802	-854878
583	1230.13	1.23013	-854878
584	1232.24	1.23224	-854878
585	1234.35	1.23435	-854878
586	1236.46	1.23646	-854878
587	1238.57	1.23857	-854878
588	1240.68	1.24068	-854878
589	1242.79	1.24279	-854878
590	1244.9	1.2449	-854878
591	1247.01	1.24701	-854878
592	1249.12	1.24912	-854878
593	1251.23	1.25123	-854878
594	1253.34	1.25334	-854878
595	1255.45	1.25545	-854878
596	1257.56	1.25756	-854878
597	1259.67	1.25967	-854878
598	1261.78	1.26178	-854878
599	1263.89	1.26389	-854878
600	1266	1.266	-854878
601	1268.11	1.26811	-854878
602	1270.22	1.27022	-854878
603	1272.33	1.27233	-854878
604	1274.44	1.27444	-854878
605	1276.55	1.27655	-854878
606	1278.66	1.27866	-854878
607	1280.77	1.28077	-854878
608	1282.88	1.28288	-854878
609	1284.99	1.28499	-854878
610	1287.1	1.2871	-854878
611	1289.21	1.28921	-854878
612	1291.32	1.29132	-854878
613	1293.43	1.29343	-854878
614	1295.54	1.29554	-854878
615	1297.65	1.29765	-854878
616	1299.76	1.29976	-854878
617	1301.87	1.30187	-854878
618	1303.98	1.30398	-854878
619	1306.09	1.30609	-854878
620	1308.2	1.3082	-854878
621	1310.31	1.31031	-854878
622	1312.42	1.31242	-854878
623	1314.53	1.31453	-854878
624	1316.64	1.31664	-854878
625	1318.75	1.31875	-854878
626	1320.86	1.32086	-854878
627	1322.97	1.32297	-854878
628	1325.08	1.32508	-854878
629	1327.19	1.32719	-854878
630	1329.3	1.3293	-854878
631	1331.41	1.33141	-854878
632	1333.52	1.33352	-854878
633	1335.63	1.33563	-854878
634	1337.74	1.33774	-854878
635	1339.85	1.33985	-854878
636	1341.96	1.34196	-854878
637	1344.07	1.34407	-854878
638	1346.18	1.34618	-854878
639	1348.29	1.34829	-854878
640	1350.4	1.3504	-854878
641	1352.51	1.35251	-854878
642	1354.62	1.35462	-854878
643	1356.73	1.35673	-854878
644	1358.84	1.35884	-854878
645	1360.95	1.36095	-854878
646	1363.06	1.36306	-854878
647	1365.17	1.36517	-854878
648	1367.28	1.36728	-854878
649	1369.39	1.36939	-854878
650	1371.5	1.3715	-854878
651	1373.61	1.37361	-854878
652	1375.72	1.37572	-854878
653	1377.83	1.37783	-854878
654	1379.94	1.37994	-854878
655	1382.05	1.38205	-854878
656	1384.16	1.38416	-854878
657	1386.27	1.38627	-854878
658	1388.38	1.38838	-854878
659	1390.49	1.39049	-854878
660	1392.6	1.3926	-854878
661	1394.71	1.39471	-854878
662	1396.82	1.39682	-854878
663	1398.93	1.39893	-854878
664	1401.04	1.40104	-854878
665	1403.15	1.40315	-854878
666	1405.26	1.40526	-854878
667	1407.37	1.40737	-854878
668	1409.48	1.40948	-854878
669	1411.59	1.41159	-854878
670	1413.7	1.4137	-854878
671	1415.81	1.41581	-854878
672	1417.92	1.41792	-854878
673	1420.03	1.42003	-854878
674	1422.14	1.42214	-854878
675	1424.25	1.42425	-854878
676	1426.36	1.42636	-854878
677	1428.47	1.42847	-854878
678	1430.58	1.43058	-854878
679	1432.69	1.43269	-854878
680	1434.8	1.4348	-854878
681	1436.91	1.43691	-854878
682	1439.02	1.43902	-854878
683	1441.13	1.44113	-854878
684	1443.24	1.44324	-854878
685	1445.35	1.44535	-854878
686	1447.46	1.44746	-854878
687	1449.57	1.44957	-854878
688	1451.68	1.45168	-854878
689	1453.79	1.45379	-854878
690	1455.9	1.4559	-854878
691	1458.01	1.45801	-854878
692	1460.12	1.46012	-854878
693	1462.23	1.46223	-854878
694	1464.34	1.46434	-854878
695	1466.45	1.46645	-854878
696	1468.56	1.46856	-854878
697	1470.67	1.47067	-854878
698	1472.78	1.47278	-854878
699	1474.89	1.47489	-854878
700	1477	1.477	-854878
701	1479.11	1.47911	-854878
702	1481.22	1.48122	-854878
703	1483.33	1.48333	-854878
704	1485.44	1.48544	-854878
705	1487.55	1.48755	-854878
706	1489.66	1.48966	-854878
707	1491.77	1.49177	-854878
708	1493.88	1.49388	-854878
709	1495.99	1.49599	-854878
710	1498.1	1.4981	-854878
711	1500.21	1.50021	-854878
712	1502.32	1.50232	-854878
713	1504.43	1.50443	-854878
714	1506.54	1.50654	-854878
715	1508.65	1.50865	-854878
716	1510.76	1.51076	-854878
717	1512.87	1.51287	-854878
718	1514.98	1.51498	-854878
719	1517.09	1.51709	-854878
720	1519.2	1.5192	-854878
721	1521.31	1.52131	-854878
722	1523.42	1.52342	-854878
723	1525.53	1.52553	-854878
724	1527.64	1.52764	-854878
725	1529.75	1.52975	-854878
726	1531.86	1.53186	-854878
727	1533.97	1.53397	-854878
728	1536.08	1.53608	-854878
729	1538.19	1.53819	-854878
730	1540.3	1.5403	-854878
731	1542.41	1.54241	-854878
732	1544.52	1.54452	-854878
733	1546.63	1.54663	-854878
734	1548.74	1.54874	-854878
735	1550.85	1.55085	-854878
736	1552.96	1.55296	-854878
737	1555.07	1.55507	-854878
738	1557.18	1.55718	-854878
739	1559.29	1.55929	-854878
740	1561.4	1.5614	-854878
741	1563.51	1.56351	-854878
742	1565.62	1.56562	-854878
743	1567.73	1.56773	-854878
744	1569.84	1.56984	-854878
745	1571.95	1.57195	-854878
746	1574.06	1.57406	-854878
747	1576.17	1.57617	-854878
748	1578.28	1.57828	-854878
749	1580.39	1.58039	-854878
750	1582.5	1.5825	-854878
751	1584.61	1.58461	-854878
752	1586.72	1.58672	-854878
753	1588.83	1.58883	-854878
754	1590.94	1.59094	-854878
755	1593.05	1.59305	-854878
756	1595.16	1.59516	-854878
757	1597.27	1.59727	-854878
758	1599.38	1.59938	-854878
759	1601.49	1.60149	-854878
760	1603.6	1.6036	-854878
761	1605.71	1.60571	-854878
762	1607.82	1.60782	-854878
763	1609.93	1.60993	-854878
764	1612.04	1.61204	-854878
765	1614.15	1.61415	-854878
766	1616.26	1.61626	-854878
767	1618.37	1.61837	-854878
768	1620.48	1.62048	-854878
769	1622.59	1.62259	-854878
770	1624.7	1.6247	-854878
771	1626.81	1.62681	-854878
772	1628.92	1.62892	-854878
773	1631.03	1.63103	-854878
774	1633.14	1.63314	-854878
775	1635.25	1.63525	-854878
776	1637.36	1.63736	-854878
777	1639.47	1.63947	-854878
778	1641.58	1.64158	-854878
779	1643.69	1.64369	-854878
780	1645.8	1.6458	-854878
781	1647.91	1.64791	-854878
782	1650.02	1.65002	-854878
783	1652.13	1.65213	-854878
784	1654.24	1.65424	-854878
785	1656.35	1.65635	-854878
786	1658.46	1.65846	-854878
787	1660.57	1.66057	-854878
788	1662.68	1.66268	-854878
789	1664.79	1.66479	-854878
790	1666.9	1.6669	-854878
791	1669.01	1.66901	-854878
792	1671.12	1.67112	-854878
793	1673.23	1.67323	-854878
794	1675.34	1.67534	-854878
795	1677.45	1.67745	-854878
796	1679.56	1.67956	-854878
797	1681.67	1.68167	-854878
798	1683.78	1.68378	-854878
799	1685.89	1.68589	-854878
800	1688	1.688	-854878
801	1690.11	1.69011	-854878
802	1692.22	1.69222	-854878
803	1694.33	1.69433	-854878
804	1696.44	1.69644	-854878
805	1698.55	1.69855	-854878
806	1700.66	1.70066	-854878
807	1702.77	1.70277	-854878
808	1704.88	1.70488	-854878
809	1706.99	1.70699	-854878
810	1709.1	1.7091	-854878
811	1711.21	1.71121	-854878
812	1713.32	1.71332	-854878
813	1715.43	1.71543	-854878
814	1717.54	1.71754	-854878
815	1719.65	1.71965	-854878
816	1721.76	1.72176	-854878
817	1723.87	1.72387	-854878
818	1725.98	1.72598	-854878
819	1728.09	1.72809	-854878
820	1730.2	1.7302	-854878
821	1732.31	1.73231	-854878
822	1734.42	1.73442	-854878
823	1736.53	1.73653	-854878
824	1738.64	1.73864	-854878
825	1740.75	1.74075	-854878
826	1742.86	1.74286	-854878
827	1744.97	1.74497	-854878
828	1747.08	1.74708	-854878
829	1749.19	1.74919	-854878
830	1751.3	1.7513	-854878
831	1753.41	1.75341	-854878
832	1755.52	1.75552	-854878
833	1757.63	1.75763	-854878
834	1759.74	1.75974	-854878
835	1761.85	1.76185	-854878
836	1763.96	1.76396	-854878
837	1766.07	1.76607	-854878
838	1768.18	1.76818	-854878
839	1770.29	1.77029	-854878
840	1772.4	1.7724	-854878
841	1774.51	1.77451	-854878
842	1776.62	1.77662	-854878
843	1778.73	1.77873	-854878
844	1780.84	1.78084	-854878
845	1782.95	1.78295	-854878
846	1785.06	1.78506	-854878
847	1787.17	1.78717	-854878
848	1789.28	1.78928	-854878
849	1791.39	1.79139	-854878
850	1793.5	1.7935	-854878
851	1795.61	1.79561	-854878
852	1797.72	1.79772	-854878
853	1799.83	1.79983	-854878
854	1801.94	1.80194	-854878
855	1804.05	1.80405	-854878
856	1806.16	1.80616	-854878
857	1808.27	1.80827	-854878
858	1810.38	1.81038	-854878
859	1812.49	1.81249	-854878
860	1814.6	1.8146	-854878
861	1816.71	1.81671	-854878
862	1818.82	1.81882	-854878
863	1820.93	1.82093	-854878
864	1823.04	1.82304	-854878
865	1825.15	1.82515	-854878
866	1827.26	1.82726	-854878
867	1829.37	1.82937	-854878
868	1831.48	1.83148	-854878
869	1833.59	1.83359	-854878
870	1835.7	1.8357	-854878
871	1837.81	1.83781	-854878
872	1839.92	1.83992	-854878
873	1842.03	1.84203	-854878
874	1844.14	1.84414	-854878
875	1846.25	1.84625	-854878
876	1848.36	1.84836	-854878
877	1850.47	1.85047	-854878
878	1852.58	1.85258	-854878
879	1854.69	1.85469	-854878
880	1856.8	1.8568	-854878
881	1858.91	1.85891	-854878
882	1861.02	1.86102	-854878
883	1863.13	1.86313	-854878
884	1865.24	1.86524	-854878
885	1867.35	1.86735	-854878
886	1869.46	1.86946	-854878
887	1871.57	1.87157	-854878
888	1873.68	1.87368	-854878
889	1875.79	1.87579	-854878
890	1877.9	1.8779	-854878
891	1880.01	1.88001	-854878
892	1882.12	1.88212	-854878
893	1884.23	1.88423	-854878
894	1886.34	1.88634	-854878
895	1888.45	1.88845	-854878
896	1890.56	1.89056	-854878
897	1892.67	1.89267	-854878
898	1894.78	1.89478	-854878
899	1896.89	1.89689	-854878
900	1899	1.899	-854878
901	1901.11	1.90111	-854878
902	1903.22	1.90322	-854878
903	1905.33	1.90533	-854878
904	1907.44	1.90744	-854878
905	1909.55	1.90955	-854878
906	1911.66	1.91166	-854878
907	1913.77	1.91377	-854878
908	1915.88	1.91588	-854878
909	1917.99	1.91799	-854878
910	1920.1	1.9201	-854878
911	1922.21	1.92221	-854878
912	1924.32	1.92432	-854878
913	1926.43	1.92643	-854878
914	1928.54	1.92854	-854878
915	1930.65	1.93065	-854878
916	1932.76	1.93276	-854878
917	1934.87	1.93487	-854878
918	1936.98	1.93698	-854878
919	1939.09	1.93909	-854878
920	1941.2	1.9412	-854878
921	1943.31	1.94331	-854878
922	1945.42	1.94542	-854878
923	1947.53	1.94753	-854878
924	1949.64	1.94964	-854878
925	1951.75	1.95175	-854878
926	1953.86	1.95386	-854878
927	1955.97	1.95597	-854878
928	1958.08	1.95808	-854878
929	1960.19	1.96019	-854878
930	1962.3	1.9623	-854878
931	1964.41	1.96441	-854878
932	1966.52	1.96652	-854878
933	1968.63	1.96863	-854878
934	1970.74	1.97074	-854878
935	1972.85	1.97285	-854878
936	1974.96	1.97496	-854878
937	1977.07	1.97707	-854878
938	1979.18	1.97918	-854878
939	1981.29	1.98129	-854878
940	1983.4	1.9834	-854878
941	1985.51	1.98551	-854878
942	1987.62	1.98762	-854878
943	1989.73	1.98973	-854878
944	1991.84	1.99184	-854878
945	1993.95	1.99395	-854878
946	1996.06	1.99606	-854878
947	1998.17	1.99817	-854878
948	2000.28	2.00028	-854878
949	2002.39	2.00239	-854878
950	2004.5	2.0045	-854878
951	2006.61	2.00661	-854878
952	2008.72	2.00872	-854878
953	2010.83	2.01083	-854878
954	2012.94	2.01294	-854878
955	2015.05	2.01505	-854878
956	2017.16	2.01716	-854878
957	2019.27	2.01927	-854878
958	2021.38	2.02138	-854878
959	2023.49	2.02349	-854878
960	2025.6	2.0256	-854878
961	2027.71	2.02771	-854878
962	2029.82	2.02982	-854878
963	2031.93	2.03193	-854878
964	2034.04	2.03404	-854878
965	2036.15	2.03615	-854878
966	2038.26	2.03826	-854878
967	2040.37	2.04037	-854878
968	2042.48	2.04248	-854878
969	2044.59	2.04459	-854878
970	2046.7	2.0467	-854878
971	2048.81	2.04881	-854878
972	2050.92	2.05092	-854878
973	2053.03	2.05303	-854878
974	2055.14	2.05514	-854878
975	2057.25	2.05725	-854878
976	2059.36	2.05936	-854878
977	2061.47	2.06147	-854878
978	2063.58	2.06358	-854878
979	2065.69	2.06569	-854878
980	2067.8	2.0678	-854878
981	2069.91	2.06991	-854878
982	2072.02	2.07202	-854878
983	2074.13	2.07413	-854878
984	2076.24	2.07624	-854878
985	2078.35	2.07835	-854878
986	2080.46	2.08046	-854878
987	2082.57	2.08257	-854878
988	2084.68	2.08468	-854878
989	2086.79	2.08679	-854878
990	2088.9	2.0889	-854878
991	2091.01	2.09101	-854878
992	2093.12	2.09312	-854878
993	2095.23	2.09523	-854878
994	2097.34	2.09734	-854878
995	2099.45	2.09945	-854878
996	2101.56	2.10156	-854878
997	2103.67	2.10367	-854878
998	2105.78	2.10578	-854878
999	2107.89	2.10789	-854878
1000	2110	2.11	-854878
1001	2112.11	2.11211	-854878
1002	2114.22	2.11422	-854878
1003	2116.33	2.11633	-854878
1004	2118.44	2.11844	-854878
1005	2120.55	2.12055	-854878
1006	2122.66	2.12266	-854878
1007	2124.77	2.12477	-854878
1008	2126.88	2.12688	-854878
1009	2128.99	2.12899	-854878
1010	2131.1	2.1311	-854878
1011	2133.21	2.13321	-854878
1012	2135.32	2.13532	-854878
1013	2137.43	2.13743	-854878
1014	2139.54	2.13954	-854878
1015	2141.65	2.14165	-854878
1016	2143.76	2.14376	-854878
1017	2145.87	2.14587	-854878
1018	2147.98	2.14798	-854878
1019	2150.09	2.15009	-854878
1020	2152.2	2.1522	-854878
1021	2154.31	2.15431	-854878
1022	2156.42	2.15642	-854878
1023	2158.53	2.15853	-854878
1024	2160.64	2.16064	-854878
1025	2162.75	2.16275	-854878
1026	2164.86	2.16486	-854878
1027	2166.97	2.16697	-854878
1028	2169.08	2.16908	-854878
1029	2171.19	2.17119	-854878
1030	2173.3	2.1733	-854878
1031	2175.41	2.17541	-854878
1032	2177.52	2.17752	-854878
1033	2179.63	2.17963	-854878
1034	2181.74	2.18174	-854878
1035	2183.85	2.18385	-854878
1036	2185.96	2.18596	-854878
1037	2188.07	2.18807	-854878
1038	2190.18	2.19018	-854878
1039	2192.29	2.19229	-854878
1040	2194.4	2.1944	-854878
1041	2196.51	2.19651	-854878
1042	2198.62	2.19862	-854878
1043	2200.73	2.20073	-854878
1044	2202.84	2.20284	-854878
1045	2204.95	2.20495	-854878
1046	2207.06	2.20706	-854878
1047	2209.17	2.20917	-854878
1048	2211.28	2.21128	-854878
1049	2213.39	2.21339	-854878
1050	2215.5	2.2155	-854878
1051	2217.61	2.21761	-854878
1052	2219.72	2.21972	-854878
1053	2221.83	2.22183	-854878
1054	2223.94	2.22394	-854878
1055	2226.05	2.22605	-854878
1056	2228.16	2.22816	-854878
1057	2230.27	2.23027	-854878
1058	2232.38	2.23238	-854878
1059	2234.49	2.23449	-854878
1060	2236.6	2.2366	-854878
1061	2238.71	2.23871	-854878
1062	2240.82	2.24082	-854878
1063	2242.93	2.24293	-854878
1064	2245.04	2.24504	-854878
1065	2247.15	2.24715	-854878
1066	2249.26	2.24926	-854878
1067	2251.37	2.25137	-854878
1068	2253.48	2.25348	-854878
1069	2255.59	2.25559	-854878
1070	2257.7	2.2577	-854878
1071	2259.81	2.25981	-854878
1072	2261.92	2.26192	-854878
1073	2264.03	2.26403	-854878
1074	2266.14	2.26614	-854878
1075	2268.25	2.26825	-854878
1076	2270.36	2.27036	-854878
1077	2272.47	2.27247	-854878
1078	2274.58	2.27458	-854878
1079	2276.69	2.27669	-854878
1080	2278.8	2.2788	-854878
1081	2280.91	2.28091	-854878
1082	2283.02	2.28302	-854878
1083	2285.13	2.28513	-854878
1084	2287.24	2.28724	-854878
1085	2289.35	2.28935	-854878
1086	2291.46	2.29146	-854878
1087	2293.57	2.29357	-854878
1088	2295.68	2.29568	-854878
1089	2297.79	2.29779	-854878
1090	2299.9	2.2999	-854878
1091	2302.01	2.30201	-854878
1092	2304.12	2.30412	-854878
1093	2306.23	2.30623	-854878
1094	2308.34	2.30834	-854878
1095	2310.45	2.31045	-854878
1096	2312.56	2.31256	-854878
1097	2314.67	2.31467	-854878
1098	2316.78	2.31678	-854878
1099	2318.89	2.31889	-854878
1100	2321	2.321	-854878
1101	2323.11	2.32311	-854878
1102	2325.22	2.32522	-854878
1103	2327.33	2.32733	-854878
1104	2329.44	2.32944	-854878
1105	2331.55	2.33155	-854878
1106	2333.66	2.33366	-854878
1107	2335.77	2.33577	-854878
1108	2337.88	2.33788	-854878
1109	2339.99	2.33999	-854878
1110	2342.1	2.3421	-854878
1111	2344.21	2.34421	-854878
1112	2346.32	2.34632	-854878
1113	2348.43	2.34843	-854878
1114	2350.54	2.35054	-854878
1115	2352.65	2.35265	-854878
1116	2354.76	2.35476	-854878
1117	2356.87	2.35687	-854878
1118	2358.98	2.35898	-854878
1119	2361.09	2.36109	-854878
1120	2363.2	2.3632	-854878
1121	2365.31	2.36531	-854878
1122	2367.42	2.36742	-854878
1123	2369.53	2.36953	-854878
1124	2371.64	2.37164	-854878
1125	2373.75	2.37375	-854878
1126	2375.86	2.37586	-854878
1127	2377.97	2.37797	-854878
1128	2380.08	2.38008	-854878
1129	2382.19	2.38219	-854878
1130	2384.3	2.3843	-854878
1131	2386.41	2.38641	-854878
1132	2388.52	2.38852	-854878
1133	2390.63	2.39063	-854878
1134	2392.74	2.39274	-854878
1135	2394.85	2.39485	-854878
1136	2396.96	2.39696	-854878
1137	2399.07	2.39907	-854878
1138	2401.18	2.40118	-854878
1139	2403.29	2.40329	-854878
1140	2405.4	2.4054	-854878
1141	2407.51	2.40751	-854878
1142	2409.62	2.40962	-854878
1143	2411.73	2.41173	-854878
1144	2413.84	2.41384	-854878
1145	2415.95	2.41595	-854878
1146	2418.06	2.41806	-854878
1147	2420.17	2.42017	-854878
1148	2422.28	2.42228	-854878
1149	2424.39	2.42439	-854878
1150	2426.5	2.4265	-854878
1151	2428.61	2.42861	-854878
1152	2430.72	2.43072	-854878
1153	2432.83	2.43283	-854878
1154	2434.94	2.43494	-854878
1155	2437.05	2.43705	-854878
1156	2439.16	2.43916	-854878
1157	2441.27	2.44127	-854878
1158	2443.38	2.44338	-854878
1159	2445.49	2.44549	-854878
1160	2447.6	2.4476	-854878
1161	2449.71	2.44971	-854878
1162	2451.82	2.45182	-854878
1163	2453.93	2.45393	-854878
1164	2456.04	2.45604	-854878
1165	2458.15	2.45815	-854878
1166	2460.26	2.46026	-854878
1167	2462.37	2.46237	-854878
1168	2464.48	2.46448	-854878
1169	2466.59	2.46659	-854878
1170	2468.7	2.4687	-854878
1171	2470.81	2.47081	-854878
1172	2472.92	2.47292	-854878
1173	2475.03	2.47503	-854878
1174	2477.14	2.47714	-854878
1175	2479.25	2.47925	-854878
1176	2481.36	2.48136	-854878
1177	2483.47	2.48347	-854878
1178	2485.58	2.48558	-854878
1179	2487.69	2.48769	-854878
1180	2489.8	2.4898	-854878
1181	2491.91	2.49191	-854878
1182	2494.02	2.49402	-854878
1183	2496.13	2.49613	-854878
1184	2498.24	2.49824	-854878
1185	2500.35	2.50035	-854878
1186	2502.46	2.50246	-854878
1187	2504.57	2.50457	-854878
1188	2506.68	2.50668	-854878
1189	2508.79	2.50879	-854878
1190	2510.9	2.5109	-854878
1191	2513.01	2.51301	-854878
1192	2515.12	2.51512	-854878
1193	2517.23	2.51723	-854878
1194	2519.34	2.51934	-854878
1195	2521.45	2.52145	-854878
1196	2523.56	2.52356	-854878
1197	2525.67	2.52567	-854878
1198	2527.78	2.52778	-854878
1199	2529.89	2.52989	-854878
1200	2532	2.532	-854878
1201	2534.11	2.53411	-854878
1202	2536.22	2.53622	-854878
1203	2538.33	2.53833	-854878
1204	2540.44	2.54044	-854878
1205	2542.55	2.54255	-854878
1206	2544.66	2.54466	-854878
1207	2546.77	2.54677	-854878
1208	2548.88	2.54888	-854878
1209	2550.99	2.55099	-854878
1210	2553.1	2.5531	-854878
1211	2555.21	2.55521	-854878
1212	2557.32	2.55732	-854878
1213	2559.43	2.55943	-854878
1214	2561.54	2.56154	-854878
1215	2563.65	2.56365	-854878
1216	2565.76	2.56576	-854878
1217	2567.87	2.56787	-854878
1218	2569.98	2.56998	-854878
1219	2572.09	2.57209	-854878
1220	2574.2	2.5742	-854878
1221	2576.31	2.57631	-854878
1222	2578.42	2.57842	-854878
1223	2580.53	2.58053	-854878
1224	2582.64	2.58264	-854878
1225	2584.75	2.58475	-854878
1226	2586.86	2.58686	-854878
1227	2588.97	2.58897	-854878
1228	2591.08	2.59108	-854878
1229	2593.19	2.59319	-854878
1230	2595.3	2.5953	-854878
1231	2597.41	2.59741	-854878
1232	2599.52	2.59952	-854878
1233	2601.63	2.60163	-854878
1234	2603.74	2.60374	-854878
1235	2605.85	2.60585	-854878
1236	2607.96	2.60796	-854878
1237	2610.07	2.61007	-854878
1238	2612.18	2.61218	-854878
1239	2614.29	2.61429	-854878
1240	2616.4	2.6164	-854878
1241	2618.51	2.61851	-854878
1242	2620.62	2.62062	-854878
1243	2622.73	2.62273	-854878
1244	2624.84	2.62484	-854878
1245	2626.95	2.62695	-854878
1246	2629.06	2.62906	-854878
1247	2631.17	2.63117	-854878
1248	2633.28	2.63328	-854878
1249	2635.39	2.63539	-854878
1250	2637.5	2.6375	-854878
1251	2639.61	2.63961	-854878
1252	2641.72	2.64172	-854878
1253	2643.83	2.64383	-854878
1254	2645.94	2.64594	-854878
1255	2648.05	2.64805	-854878
1256	2650.16	2.65016	-854878
1257	2652.27	2.65227	-854878
1258	2654.38	2.65438	-854878
1259	2656.49	2.65649	-854878
1260	2658.6	2.6586	-854878
1261	2660.71	2.66071	-854878
1262	2662.82	2.66282	-854878
1263	2664.93	2.66493	-854878
1264	2667.04	2.66704	-854878
1265	2669.15	2.66915	-854878
1266	2671.26	2.67126	-854878
1267	2673.37	2.67337	-854878
1268	2675.48	2.67548	-854878
1269	2677.59	2.67759	-854878
1270	2679.7	2.6797	-854878
1271	2681.81	2.68181	-854878
1272	2683.92	2.68392	-854878
1273	2686.03	2.68603	-854878
1274	2688.14	2.68814	-854878
1275	2690.25	2.69025	-854878
1276	2692.36	2.69236	-854878
1277	2694.47	2.69447	-854878
1278	2696.58	2.69658	-854878
1279	2698.69	2.69869	-854878
1280	2700.8	2.7008	-854878
1281	2702.91	2.70291	-854878
1282	2705.02	2.70502	-854878
1283	2707.13	2.70713	-854878
1284	2709.24	2.70924	-854878
1285	2711.35	2.71135	-854878
1286	2713.46	2.71346	-854878
1287	2715.57	2.71557	-854878
1288	2717.68	2.71768	-854878
1289	2719.79	2.71979	-854878
1290	2721.9	2.7219	-854878
1291	2724.01	2.72401	-854878
1292	2726.12	2.72612	-854878
1293	2728.23	2.72823	-854878
1294	2730.34	2.73034	-854878
1295	2732.45	2.73245	-854878
1296	2734.56	2.73456	-854878
1297	2736.67	2.73667	-854878
1298	2738.78	2.73878	-854878
1299	2740.89	2.74089	-854878
1300	2743	2.743	-854878
1301	2745.11	2.74511	-854878
1302	2747.22	2.74722	-854878
1303	2749.33	2.74933	-854878
1304	2751.44	2.75144	-854878
1305	2753.55	2.75355	-854878
1306	2755.66	2.75566	-854878
1307	2757.77	2.75777	-854878
1308	2759.88	2.75988	-854878
1309	2761.99	2.76199	-854878
1310	2764.1	2.7641	-854878
1311	2766.21	2.76621	-854878
1312	2768.32	2.76832	-854878
1313	2770.43	2.77043	-854878
1314	2772.54	2.77254	-854878
1315	2774.65	2.77465	-854878
1316	2776.76	2.77676	-854878
1317	2778.87	2.77887	-854878
1318	2780.98	2.78098	-854878
1319	2783.09	2.78309	-854878
1320	2785.2	2.7852	-854878
1321	2787.31	2.78731	-854878
1322	2789.42	2.78942	-854878
1323	2791.53	2.79153	-854878
1324	2793.64	2.79364	-854878
1325	2795.75	2.79575	-854878
1326	2797.86	2.79786	-854878
1327	2799.97	2.79997	-854878
1328	2802.08	2.80208	-854878
1329	2804.19	2.80419	-854878
1330	2806.3	2.8063	-854878
1331	2808.41	2.80841	-854878
1332	2810.52	2.81052	-854878
1333	2812.63	2.81263	-854878
1334	2814.74	2.81474	-854878
1335	2816.85	2.81685	-854878
1336	2818.96	2.81896	-854878
1337	2821.07	2.82107	-854878
1338	2823.18	2.82318	-854878
1339	2825.29	2.82529	-854878
1340	2827.4	2.8274	-854878
1341	2829.51	2.82951	-854878
1342	2831.62	2.83162	-854878
1343	2833.73	2.83373	-854878
1344	2835.84	2.83584	-854878
1345	2837.95	2.83795	-854878
1346	2840.06	2.84006	-854878
1347	2842.17	2.84217	-854878
1348	2844.28	2.84428	-854878
1349	2846.39	2.84639	-854878
1350	2848.5	2.8485	-854878
1351	2850.61	2.85061	-854878
1352	2852.72	2.85272	-854878
1353	2854.83	2.85483	-854878
1354	2856.94	2.85694	-854878
1355	2859.05	2.85905	-854878
1356	2861.16	2.86116	-854878
1357	2863.27	2.86327	-854878
1358	2865.38	2.86538	-854878
1359	2867.49	2.86749	-854878
1360	2869.6	2.8696	-854878
1361	2871.71	2.87171	-854878
1362	2873.82	2.87382	-854878
1363	2875.93	2.87593	-854878
1364	2878.04	2.87804	-854878
1365	2880.15	2.88015	-854878
1366	2882.26	2.88226	-854878
1367	2884.37	2.88437	-854878
1368	2886.48	2.88648	-854878
1369	2888.59	2.88859	-854878
1370	2890.7	2.8907	-854878
1371	2892.81	2.89281	-854878
1372	2894.92	2.89492	-854878
1373	2897.03	2.89703	-854878
1374	2899.14	2.89914	-854878
1375	2901.25	2.90125	-854878
1376	2903.36	2.90336	-854878
1377	2905.47	2.90547	-854878
1378	2907.58	2.90758	-854878
1379	2909.69	2.90969	-854878
1380	2911.8	2.9118	-854878
1381	2913.91	2.91391	-854878
1382	2916.02	2.91602	-854878
1383	2918.13	2.91813	-854878
1384	2920.24	2.92024	-854878
1385	2922.35	2.92235	-854878
1386	2924.46	2.92446	-854878
1387	2926.57	2.92657	-854878
1388	2928.68	2.92868	-854878
1389	2930.79	2.93079	-854878
1390	2932.9	2.9329	-854878
1391	2935.01	2.93501	-854878
1392	2937.12	2.93712	-854878
1393	2939.23	2.93923	-854878
1394	2941.34	2.94134	-854878
1395	2943.45	2.94345	-854878
1396	2945.56	2.94556	-854878
1397	2947.67	2.94767	-854878
1398	2949.78	2.94978	-854878
1399	2951.89	2.95189	-854878
1400	2954	2.954	-854878
1401	2956.11	2.95611	-854878
1402	2958.22	2.95822	-854878
1403	2960.33	2.96033	-854878
1404	2962.44	2.96244	-854878
1405	2964.55	2.96455	-854878
1406	2966.66	2.96666	-854878
1407	2968.77	2.96877	-854878
1408	2970.88	2.97088	-854878
1409	2972.99	2.97299	-854878
1410	2975.1	2.9751	-854878
1411	2977.21	2.97721	-854878
1412	2979.32	2.97932	-854878
1413	2981.43	2.98143	-854878
1414	2983.54	2.98354	-854878
1415	2985.65	2.98565	-854878
1416	2987.76	2.98776	-854878
1417	2989.87	2.98987	-854878
1418	2991.98	2.99198	-854878
1419	2994.09	2.99409	-854878
1420	2996.2	2.9962	-854878
1421	2998.31	2.99831	-854878
1422	3000.42	3.00042	-854878
1423	3002.53	3.00253	-854878
1424	3004.64	3.00464	-854878
1425	3006.75	3.00675	-854878
1426	3008.86	3.00886	-854878
1427	3010.97	3.01097	-854878
1428	3013.08	3.01308	-854878
1429	3015.19	3.01519	-854878
1430	3017.3	3.0173	-854878
1431	3019.41	3.01941	-854878
1432	3021.52	3.02152	-854878
1433	3023.63	3.02363	-854878
1434	3025.74	3.02574	-854878
1435	3027.85	3.02785	-854878
1436	3029.96	3.02996	-854878
1437	3032.07	3.03207	-854878
1438	3034.18	3.03418	-854878
1439	3036.29	3.03629	-854878
1440	3038.4	3.0384	-854878
1441	3040.51	3.04051	-854878
1442	3042.62	3.04262	-854878
1443	3044.73	3.04473	-854878
1444	3046.84	3.04684	-854878
1445	3048.95	3.04895	-854878
1446	3051.06	3.05106	-854878
1447	3053.17	3.05317	-854878
1448	3055.28	3.05528	-854878
1449	3057.39	3.05739	-854878
1450	3059.5	3.0595	-854878
1451	3061.61	3.06161	-854878
1452	3063.72	3.06372	-854878
1453	3065.83	3.06583	-854878
1454	3067.94	3.06794	-854878
1455	3070.05	3.07005	-854878
1456	3072.16	3.07216	-854878
1457	3074.27	3.07427	-854878
1458	3076.38	3.07638	-854878
1459	3078.49	3.07849	-854878
1460	3080.6	3.0806	-854878
1461	3082.71	3.08271	-854878
1462	3084.82	3.08482	-854878
1463	3086.93	3.08693	-854878
1464	3089.04	3.08904	-854878
1465	3091.15	3.09115	-854878
1466	3093.26	3.09326	-854878
1467	3095.37	3.09537	-854878
1468	3097.48	3.09748	-854878
1469	3099.59	3.09959	-854878
1470	3101.7	3.1017	-854878
1471	3103.81	3.10381	-854878
1472	3105.92	3.10592	-854878
1473	3108.03	3.10803	-854878
1474	3110.14	3.11014	-854878
1475	3112.25	3.11225	-854878
1476	3114.36	3.11436	-854878
1477	3116.47	3.11647	-854878
1478	3118.58	3.11858	-854878
1479	3120.69	3.12069	-854878
1480	3122.8	3.1228	-854878
1481	3124.91	3.12491	-854878
1482	3127.02	3.12702	-854878
1483	3129.13	3.12913	-854878
1484	3131.24	3.13124	-854878
1485	3133.35	3.13335	-854878
1486	3135.46	3.13546	-854878
1487	3137.57	3.13757	-854878
1488	3139.68	3.13968	-854878
1489	3141.79	3.14179	-854878
1490	3143.9	3.1439	-854878
1491	3146.01	3.14601	-854878
1492	3148.12	3.14812	-854878
1493	3150.23	3.15023	-854878
1494	3152.34	3.15234	-854878
1495	3154.45	3.15445	-854878
1496	3156.56	3.15656	-854878
1497	3158.67	3.15867	-854878
1498	3160.78	3.16078	-854878
1499	3162.89	3.16289	-854878
1500	3165	3.165	-854878
1501	3167.11	3.16711	-854878
1502	3169.22	3.16922	-854878
1503	3171.33	3.17133	-854878
1504	3173.44	3.17344	-854878
1505	3175.55	3.17555	-854878
1506	3177.66	3.17766	-854878
1507	3179.77	3.17977	-854878
1508	3181.88	3.18188	-854878
1509	3183.99	3.18399	-854878
1510	3186.1	3.1861	-854878
1511	3188.21	3.18821	-854878
1512	3190.32	3.19032	-854878
1513	3192.43	3.19243	-854878
1514	3194.54	3.19454	-854878
1515	3196.65	3.19665	-854878
1516	3198.76	3.19876	-854878
1517	3200.87	3.20087	-854878
1518	3202.98	3.20298	-854878
1519	3205.09	3.20509	-854878
1520	3207.2	3.2072	-854878
1521	3209.31	3.20931	-854878
1522	3211.42	3.21142	-854878
1523	3213.53	3.21353	-854878
1524	3215.64	3.21564	-854878
1525	3217.75	3.21775	-854878
1526	3219.86	3.21986	-854878
1527	3221.97	3.22197	-854878
1528	3224.08	3.22408	-854878
1529	3226.19	3.22619	-854878
1530	3228.3	3.2283	-854878
1531	3230.41	3.23041	-854878
1532	3232.52	3.23252	-854878
1533	3234.63	3.23463	-854878
1534	3236.74	3.23674	-854878
1535	3238.85	3.23885	-854878
1536	3240.96	3.24096	-854878
1537	3243.07	3.24307	-854878
1538	3245.18	3.24518	-854878
1539	3247.29	3.24729	-854878
1540	3249.4	3.2494	-854878
1541	3251.51	3.25151	-854878
1542	3253.62	3.25362	-854878
1543	3255.73	3.25573	-854878
1544	3257.84	3.25784	-854878
1545	3259.95	3.25995	-854878
1546	3262.06	3.26206	-854878
1547	3264.17	3.26417	-854878
1548	3266.28	3.26628	-854878
1549	3268.39	3.26839	-854878
1550	3270.5	3.2705	-854878
1551	3272.61	3.27261	-854878
1552	3274.72	3.27472	-854878
1553	3276.83	3.27683	-854878
1554	3278.94	3.27894	-854878
1555	3281.05	3.28105	-854878
1556	3283.16	3.28316	-854878
1557	3285.27	3.28527	-854878
1558	3287.38	3.28738	-854878
1559	3289.49	3.28949	-854878
1560	3291.6	3.2916	-854878
1561	3293.71	3.29371	-854878
1562	3295.82	3.29582	-854878
1563	3297.93	3.29793	-854878
1564	3300.04	3.30004	-854878
1565	3302.15	3.30215	-854878
1566	3304.26	3.30426	-854878
1567	3306.37	3.30637	-854878
1568	3308.48	3.30848	-854878
1569	3310.59	3.31059	-854878
1570	3312.7	3.3127	-854878
1571	3314.81	3.31481	-854878
1572	3316.92	3.31692	-854878
1573	3319.03	3.31903	-854878
1574	3321.14	3.32114	-854878
1575	3323.25	3.32325	-854878
1576	3325.36	3.32536	-854878
1577	3327.47	3.32747	-854878
1578	3329.58	3.32958	-854878
1579	3331.69	3.33169	-854878
1580	3333.8	3.3338	-854878
1581	3335.91	3.33591	-854878
1582	3338.02	3.33802	-854878
1583	3340.13	3.34013	-854878
1584	3342.24	3.34224	-854878
1585	3344.35	3.34435	-854878
1586	3346.46	3.34646	-854878
1587	3348.57	3.34857	-854878
1588	3350.68	3.35068	-854878
1589	3352.79	3.35279	-854878
1590	3354.9	3.3549	-854878
1591	3357.01	3.35701	-854878
1592	3359.12	3.35912	-854878
1593	3361.23	3.36123	-854878
1594	3363.34	3.36334	-854878
1595	3365.45	3.36545	-854878
1596	3367.56	3.36756	-854878
1597	3369.67	3.36967	-854878
1598	3371.78	3.37178	-854878
1599	3373.89	3.37389	-854878
1600	3376	3.376	-854878
1601	3378.11	3.37811	-854878
1602	3380.22	3.38022	-854878
1603	3382.33	3.38233	-854878
1604	3384.44	3.38444	-854878
1605	3386.55	3.38655	-854878
1606	3388.66	3.38866	-854878
1607	3390.77	3.39077	-854878
1608	3392.88	3.39288	-854878
1609	3394.99	3.39499	-854878
1610	3397.1	3.3971	-854878
1611	3399.21	3.39921	-854878
1612	3401.32	3.40132	-854878
1613	3403.43	3.40343	-854878
1614	3405.54	3.40554	-854878
1615	3407.65	3.40765	-854878
1616	3409.76	3.40976	-854878
1617	3411.87	3.41187	-854878
1618	3413.98	3.41398	-854878
1619	3416.09	3.41609	-854878
1620	3418.2	3.4182	-854878
1621	3420.31	3.42031	-854878
1622	3422.42	3.42242	-854878
1623	3424.53	3.42453	-854878
1624	3426.64	3.42664	-854878
1625	3428.75	3.42875	-854878
1626	3430.86	3.43086	-854878
1627	3432.97	3.43297	-854878
1628	3435.08	3.43508	-854878
1629	3437.19	3.43719	-854878
1630	3439.3	3.4393	-854878
1631	3441.41	3.44141	-854878
1632	3443.52	3.44352	-854878
1633	3445.63	3.44563	-854878
1634	3447.74	3.44774	-854878
1635	3449.85	3.44985	-854878
1636	3451.96	3.45196	-854878
1637	3454.07	3.45407	-854878
1638	3456.18	3.45618	-854878
1639	3458.29	3.45829	-854878
1640	3460.4	3.4604	-854878
1641	3462.51	3.46251	-854878
1642	3464.62	3.46462	-854878
1643	3466.73	3.46673	-854878
1644	3468.84	3.46884	-854878
1645	3470.95	3.47095	-854878
1646	3473.06	3.47306	-854878
1647	3475.17	3.47517	-854878
1648	3477.28	3.47728	-854878
1649	3479.39	3.47939	-854878
1650	3481.5	3.4815	-854878
1651	3483.61	3.48361	-854878
1652	3485.72	3.48572	-854878
1653	3487.83	3.48783	-854878
1654	3489.94	3.48994	-854878
1655	3492.05	3.49205	-854878
1656	3494.16	3.49416	-854878
1657	3496.27	3.49627	-854878
1658	3498.38	3.49838	-854878
1659	3500.49	3.50049	-854878
1660	3502.6	3.5026	-854878
1661	3504.71	3.50471	-854878
1662	3506.82	3.50682	-854878
1663	3508.93	3.50893	-854878
1664	3511.04	3.51104	-854878
1665	3513.15	3.51315	-854878
1666	3515.26	3.51526	-854878
1667	3517.37	3.51737	-854878
1668	3519.48	3.51948	-854878
1669	3521.59	3.52159	-854878
1670	3523.7	3.5237	-854878
1671	3525.81	3.52581	-854878
1672	3527.92	3.52792	-854878
1673	3530.03	3.53003	-854878
1674	3532.14	3.53214	-854878
1675	3534.25	3.53425	-854878
1676	3536.36	3.53636	-854878
1677	3538.47	3.53847	-854878
1678	3540.58	3.54058	-854878
1679	3542.69	3.54269	-854878
1680	3544.8	3.5448	-854878
1681	3546.91	3.54691	-854878
1682	3549.02	3.54902	-854878
1683	3551.13	3.55113	-854878
1684	3553.24	3.55324	-854878
1685	3555.35	3.55535	-854878
1686	3557.46	3.55746	-854878
1687	3559.57	3.55957	-854878
1688	3561.68	3.56168	-854878
1689	3563.79	3.56379	-854878
1690	3565.9	3.5659	-854878
1691	3568.01	3.56801	-854878
1692	3570.12	3.57012	-854878
1693	3572.23	3.57223	-854878
1694	3574.34	3.57434	-854878
1695	3576.45	3.57645	-854878
1696	3578.56	3.57856	-854878
1697	3580.67	3.58067	-854878
1698	3582.78	3.58278	-854878
1699	3584.89	3.58489	-854878
1700	3587	3.587	-854878
1701	3589.11	3.58911	-854878
1702	3591.22	3.59122	-854878
1703	3593.33	3.59333	-854878
1704	3595.44	3.59544	-854878
1705	3597.55	3.59755	-854878
1706	3599.66	3.59966	-854878
1707	3601.77	3.60177	-854878
1708	3603.88	3.60388	-854878
1709	3605.99	3.60599	-854878
1710	3608.1	3.6081	-854878
1711	3610.21	3.61021	-854878
1712	3612.32	3.61232	-854878
1713	3614.43	3.61443	-854878
1714	3616.54	3.61654	-854878
1715	3618.65	3.61865	-854878
1716	3620.76	3.62076	-854878
1717	3622.87	3.62287	-854878
1718	3624.98	3.62498	-854878
1719	3627.09	3.62709	-854878
1720	3629.2	3.6292	-854878
1721	3631.31	3.63131	-854878
1722	3633.42	3.63342	-854878
1723	3635.53	3.63553	-854878
1724	3637.64	3.63764	-854878
1725	3639.75	3.63975	-854878
1726	3641.86	3.64186	-854878
1727	3643.97	3.64397	-854878
1728	3646.08	3.64608	-854878
1729	3648.19	3.64819	-854878
1730	3650.3	3.6503	-854878
1731	3652.41	3.65241	-854878
1732	3654.52	3.65452	-854878
1733	3656.63	3.65663	-854878
1734	3658.74	3.65874	-854878
1735	3660.85	3.66085	-854878
1736	3662.96	3.66296	-854878
1737	3665.07	3.66507	-854878
1738	3667.18	3.66718	-854878
1739	3669.29	3.66929	-854878
1740	3671.4	3.6714	-854878
1741	3673.51	3.67351	-854878
1742	3675.62	3.67562	-854878
1743	3677.73	3.67773	-854878
1744	3679.84	3.67984	-854878
1745	3681.95	3.68195	-854878
1746	3684.06	3.68406	-854878
1747	3686.17	3.68617	-854878
1748	3688.28	3.68828	-854878
1749	3690.39	3.69039	-854878
1750	3692.5	3.6925	-854878
1751	3694.61	3.69461	-854878
1752	3696.72	3.69672	-854878
1753	3698.83	3.69883	-854878
1754	3700.94	3.70094	-854878
1755	3703.05	3.70305	-854878
1756	3705.16	3.70516	-854878
1757	3707.27	3.70727	-854878
1758	3709.38	3.70938	-854878
1759	3711.49	3.71149	-854878
1760	3713.6	3.7136	-854878
1761	3715.71	3.71571	-854878
1762	3717.82	3.71782	-854878
1763	3719.93	3.71993	-854878
1764	3722.04	3.72204	-854878
1765	3724.15	3.72415	-854878
1766	3726.26	3.72626	-854878
1767	3728.37	3.72837	-854878
1768	3730.48	3.73048	-854878
1769	3732.59	3.73259	-854878
1770	3734.7	3.7347	-854878
1771	3736.81	3.73681	-854878
1772	3738.92	3.73892	-854878
1773	3741.03	3.74103	-854878
1774	3743.14	3.74314	-854878
1775	3745.25	3.74525	-854878
1776	3747.36	3.74736	-854878
1777	3749.47	3.74947	-854878
1778	3751.58	3.75158	-854878
1779	3753.69	3.75369	-854878
1780	3755.8	3.7558	-854878
1781	3757.91	3.75791	-854878
1782	3760.02	3.76002	-854878
1783	3762.13	3.76213	-854878
1784	3764.24	3.76424	-854878
1785	3766.35	3.76635	-854878
1786	3768.46	3.76846	-854878
1787	3770.57	3.77057	-854878
1788	3772.68	3.77268	-854878
1789	3774.79	3.77479	-854878
1790	3776.9	3.7769	-854878
1791	3779.01	3.77901	-854878
1792	3781.12	3.78112	-854878
1793	3783.23	3.78323	-854878
1794	3785.34	3.78534	-854878
1795	3787.45	3.78745	-854878
1796	3789.56	3.78956	-854878
1797	3791.67	3.79167	-854878
1798	3793.78	3.79378	-854878
1799	3795.89	3.79589	-854878
1800	3798	3.798	-854878
1801	3800.11	3.80011	-854878
1802	3802.22	3.80222	-854878
1803	3804.33	3.80433	-854878
1804	3806.44	3.80644	-854878
1805	3808.55	3.80855	-854878
1806	3810.66	3.81066	-854878
1807	3812.77	3.81277	-854878
1808	3814.88	3.81488	-854878
1809	3816.99	3.81699	-854878
1810	3819.1	3.8191	-854878
1811	3821.21	3.82121	-854878
1812	3823.32	3.82332	-854878
1813	3825.43	3.82543	-854878
1814	3827.54	3.82754	-854878
1815	3829.65	3.82965	-854878
1816	3831.76	3.83176	-854878
1817	3833.87	3.83387	-854878
1818	3835.98	3.83598	-854878
1819	3838.09	3.83809	-854878
1820	3840.2	3.8402	-854878
1821	3842.31	3.84231	-854878
1822	3844.42	3.84442	-854878
1823	3846.53	3.84653	-854878
1824	3848.64	3.84864	-854878
1825	3850.75	3.85075	-854878
1826	3852.86	3.85286	-854878
1827	3854.97	3.85497	-854878
1828	3857.08	3.85708	-854878
1829	3859.19	3.85919	-854878
1830	3861.3	3.8613	-854878
1831	3863.41	3.86341	-854878
1832	3865.52	3.86552	-854878
1833	3867.63	3.86763	-854878
1834	3869.74	3.86974	-854878
1835	3871.85	3.87185	-854878
1836	3873.96	3.87396	-854878
1837	3876.07	3.87607	-854878
1838	3878.18	3.87818	-854878
1839	3880.29	3.88029	-854878
1840	3882.4	3.8824	-854878
1841	3884.51	3.88451	-854878
1842	3886.62	3.88662	-854878
1843	3888.73	3.88873	-854878
1844	3890.84	3.89084	-854878
1845	3892.95	3.89295	-854878
1846	3895.06	3.89506	-854878
1847	3897.17	3.89717	-854878
1848	3899.28	3.89928	-854878
1849	3901.39	3.90139	-854878
1850	3903.5	3.9035	-854878
1851	3905.61	3.90561	-854878
1852	3907.72	3.90772	-854878
1853	3909.83	3.90983	-854878
1854	3911.94	3.91194	-854878
1855	3914.05	3.91405	-854878
1856	3916.16	3.91616	-854878
1857	3918.27	3.91827	-854878
1858	3920.38	3.92038	-854878
1859	3922.49	3.92249	-854878
1860	3924.6	3.9246	-854878
1861	3926.71	3.92671	-854878
1862	3928.82	3.92882	-854878
1863	3930.93	3.93093	-854878
1864	3933.04	3.93304	-854878
1865	3935.15	3.93515	-854878
1866	3937.26	3.93726	-854878
1867	3939.37	3.93937	-854878
1868	3941.48	3.94148	-854878
1869	3943.59	3.94359	-854878
1870	3945.7	3.9457	-854878
1871	3947.81	3.94781	-854878
1872	3949.92	3.94992	-854878
1873	3952.03	3.95203	-854878
1874	3954.14	3.95414	-854878
1875	3956.25	3.95625	-854878
1876	3958.36	3.95836	-854878
1877	3960.47	3.96047	-854878
1878	3962.58	3.96258	-854878
1879	3964.69	3.96469	-854878
1880	3966.8	3.9668	-854878
1881	3968.91	3.96891	-854878
1882	3971.02	3.97102	-854878
1883	3973.13	3.97313	-854878
1884	3975.24	3.97524	-854878
1885	3977.35	3.97735	-854878
1886	3979.46	3.97946	-854878
1887	3981.57	3.98157	-854878
1888	3983.68	3.98368	-854878
1889	3985.79	3.98579	-854878
1890	3987.9	3.9879	-854878
1891	3990.01	3.99001	-854878
1892	3992.12	3.99212	-854878
1893	3994.23	3.99423	-854878
1894	3996.34	3.99634	-854878
1895	3998.45	3.99845	-854878
1896	4000.56	4.00056	-854878
1897	4002.67	4.00267	-854878
1898	4004.78	4.00478	-854878
1899	4006.89	4.00689	-854878
1900	4009	4.009	-854878
1901	4011.11	4.01111	-854878
1902	4013.22	4.01322	-854878
1903	4015.33	4.01533	-854878
1904	4017.44	4.01744	-854878
1905	4019.55	4.01955	-854878
1906	4021.66	4.02166	-854878
1907	4023.77	4.02377	-854878
1908	4025.88	4.02588	-854878
1909	4027.99	4.02799	-854878
1910	4030.1	4.0301	-854878
1911	4032.21	4.03221	-854878
1912	4034.32	4.03432	-854878
1913	4036.43	4.03643	-854878
1914	4038.54	4.03854	-854878
1915	4040.65	4.04065	-854878
1916	4042.76	4.04276	-854878
1917	4044.87	4.04487	-854878
1918	4046.98	4.04698	-854878
1919	4049.09	4.04909	-854878
1920	4051.2	4.0512	-854878
1921	4053.31	4.05331	-854878
1922	4055.42	4.05542	-854878
1923	4057.53	4.05753	-854878
1924	4059.64	4.05964	-854878
1925	4061.75	4.06175	-854878
1926	4063.86	4.06386	-854878
1927	4065.97	4.06597	-854878
1928	4068.08	4.06808	-854878
1929	4070.19	4.07019	-854878
1930	4072.3	4.0723	-854878
1931	4074.41	4.07441	-854878
1932	4076.52	4.07652	-854878
1933	4078.63	4.07863	-854878
1934	4080.74	4.08074	-854878
1935	4082.85	4.08285	-854878
1936	4084.96	4.08496	-854878
1937	4087.07	4.08707	-854878
1938	4089.18	4.08918	-854878
1939	4091.29	4.09129	-854878
1940	4093.4	4.0934	-854878
1941	4095.51	4.09551	-854878
1942	4097.62	4.09762	-854878
1943	4099.73	4.09973	-854878
1944	4101.84	4.10184	-854878
1945	4103.95	4.10395	-854878
1946	4106.06	4.10606	-854878
1947	4108.17	4.10817	-854878
1948	4110.28	4.11028	-854878
1949	4112.39	4.11239	-854878
1950	4114.5	4.1145	-854878
1951	4116.61	4.11661	-854878
1952	4118.72	4.11872	-854878
1953	4120.83	4.12083	-854878
1954	4122.94	4.12294	-854878
1955	4125.05	4.12505	-854878
1956	4127.16	4.12716	-854878
1957	4129.27	4.12927	-854878
1958	4131.38	4.13138	-854878
1959	4133.49	4.13349	-854878
1960	4135.6	4.1356	-854878
1961	4137.71	4.13771	-854878
1962	4139.82	4.13982	-854878
1963	4141.93	4.14193	-854878
1964	4144.04	4.14404	-854878
1965	4146.15	4.14615	-854878
1966	4148.26	4.14826	-854878
1967	4150.37	4.15037	-854878
1968	4152.48	4.15248	-854878
1969	4154.59	4.15459	-854878
1970	4156.7	4.1567	-854878
1971	4158.81	4.15881	-854878
1972	4160.92	4.16092	-854878
1973	4163.03	4.16303	-854878
1974	4165.14	4.16514	-854878
1975	4167.25	4.16725	-854878
1976	4169.36	4.16936	-854878
1977	4171.47	4.17147	-854878
1978	4173.58	4.17358	-854878
1979	4175.69	4.17569	-854878
1980	4177.8	4.1778	-854878
1981	4179.91	4.17991	-854878
1982	4182.02	4.18202	-854878
1983	4184.13	4.18413	-854878
1984	4186.24	4.18624	-854878
1985	4188.35	4.18835	-854878
1986	4190.46	4.19046	-854878
1987	4192.57	4.19257	-854878
1988	4194.68	4.19468	-854878
1989	4196.79	4.19679	-854878
1990	4198.9	4.1989	-854878
1991	4201.01	4.20101	-854878
1992	4203.12	4.20312	-854878
1993	4205.23	4.20523	-854878
1994	4207.34	4.20734	-854878
1995	4209.45	4.20945	-854878
1996	4211.56	4.21156	-854878
1997	4213.67	4.21367	-854878
1998	4215.78	4.21578	-854878
1999	4217.89	4.21789	-854878
[truncated: 1 more rows]

## Sheet: arc_model_min_total_time_4tasks
lap	time	time (ms)	Hamiltonian
1	2.11	0.00211	976263
2	4.22	0.00422	812225
3	6.33	0.00633	812225
4	8.44	0.00844	548168
5	10.55	0.01055	548168
6	12.66	0.01266	444157
7	14.77	0.01477	444157
8	16.88	0.01688	170070
9	18.99	0.01899	170070
10	21.1	0.0211	170070
11	23.21	0.02321	170070
12	25.32	0.02532	170070
13	27.43	0.02743	170070
14	29.54	0.02954	-272149
15	31.65	0.03165	-272149
16	33.76	0.03376	-272149
17	35.87	0.03587	-272149
18	37.98	0.03798	-272149
19	40.09	0.04009	-272149
20	42.2	0.0422	-272149
21	44.31	0.04431	-272149
22	46.42	0.04642	-272149
23	48.53	0.04853	-272149
24	50.64	0.05064	-272149
25	52.75	0.05275	-272149
26	54.86	0.05486	-272149
27	56.97	0.05697	-272149
28	59.08	0.05908	-272149
29	61.19	0.06119	-272149
30	63.3	0.0633	-272149
31	65.41	0.06541	-272149
32	67.52	0.06752	-272149
33	69.63	0.06963	-272149
34	71.74	0.07174	-272149
35	73.85	0.07385	-272149
36	75.96	0.07596	-272149
37	78.07	0.07807	-272149
38	80.18	0.08018	-272149
39	82.29	0.08229	-272149
40	84.4	0.0844	-272149
41	86.51	0.08651	-272149
42	88.62	0.08862	-272149
43	90.73	0.09073	-272149
44	92.84	0.09284	-272149
45	94.95	0.09495	-272149
46	97.06	0.09706	-272149
47	99.17	0.09917	-272149
48	101.28	0.10128	-272149
49	103.39	0.10339	-272149
50	105.5	0.1055	-272149
51	107.61	0.10761	-272149
52	109.72	0.10972	-272149
53	111.83	0.11183	-272149
54	113.94	0.11394	-272149
55	116.05	0.11605	-272149
56	118.16	0.11816	-272149
57	120.27	0.12027	-272149
58	122.38	0.12238	-272149
59	124.49	0.12449	-272149
60	126.6	0.1266	-272149
61	128.71	0.12871	-272149
62	130.82	0.13082	-272149
63	132.93	0.13293	-272149
64	135.04	0.13504	-272149
65	137.15	0.13715	-272149
66	139.26	0.13926	-272149
67	141.37	0.14137	-272149
68	143.48	0.14348	-272149
69	145.59	0.14559	-272149
70	147.7	0.1477	-272149
71	149.81	0.14981	-272149
72	151.92	0.15192	-272149
73	154.03	0.15403	-272149
74	156.14	0.15614	-272149
75	158.25	0.15825	-272149
76	160.36	0.16036	-272149
77	162.47	0.16247	-272149
78	164.58	0.16458	-272149
79	166.69	0.16669	-272149
80	168.8	0.1688	-272149
81	170.91	0.17091	-272149
82	173.02	0.17302	-272149
83	175.13	0.17513	-272149
84	177.24	0.17724	-272149
85	179.35	0.17935	-272149
86	181.46	0.18146	-272149
87	183.57	0.18357	-272149
88	185.68	0.18568	-272149
89	187.79	0.18779	-272149
90	189.9	0.1899	-272149
91	192.01	0.19201	-272149
92	194.12	0.19412	-272149
93	196.23	0.19623	-272149
94	198.34	0.19834	-272149
95	200.45	0.20045	-272149
96	202.56	0.20256	-272149
97	204.67	0.20467	-272149
98	206.78	0.20678	-272149
99	208.89	0.20889	-272149
100	211	0.211	-272149
101	213.11	0.21311	-272149
102	215.22	0.21522	-272149
103	217.33	0.21733	-272149
104	219.44	0.21944	-272149
105	221.55	0.22155	-272149
106	223.66	0.22366	-272149
107	225.77	0.22577	-272149
108	227.88	0.22788	-272149
109	229.99	0.22999	-272149
110	232.1	0.2321	-272149
111	234.21	0.23421	-272149
112	236.32	0.23632	-272149
113	238.43	0.23843	-272149
114	240.54	0.24054	-272149
115	242.65	0.24265	-272149
116	244.76	0.24476	-272149
117	246.87	0.24687	-272149
118	248.98	0.24898	-272149
119	251.09	0.25109	-272149
120	253.2	0.2532	-272149
121	255.31	0.25531	-272149
122	257.42	0.25742	-272149
123	259.53	0.25953	-272149
124	261.64	0.26164	-272149
125	263.75	0.26375	-272149
126	265.86	0.26586	-272149
127	267.97	0.26797	-272149
128	270.08	0.27008	-272149
129	272.19	0.27219	-272149
130	274.3	0.2743	-272149
131	276.41	0.27641	-272149
132	278.52	0.27852	-272149
133	280.63	0.28063	-272149
134	282.74	0.28274	-298187
135	284.85	0.28485	-298187
136	286.96	0.28696	-298187
137	289.07	0.28907	-298187
138	291.18	0.29118	-298187
139	293.29	0.29329	-298187
140	295.4	0.2954	-298187
141	297.51	0.29751	-298187
142	299.62	0.29962	-298187
143	301.73	0.30173	-298187
144	303.84	0.30384	-298187
145	305.95	0.30595	-298187
146	308.06	0.30806	-298187
147	310.17	0.31017	-298187
148	312.28	0.31228	-298187
149	314.39	0.31439	-298187
150	316.5	0.3165	-298187
151	318.61	0.31861	-298187
152	320.72	0.32072	-298187
153	322.83	0.32283	-298187
154	324.94	0.32494	-298187
155	327.05	0.32705	-298187
156	329.16	0.32916	-298187
157	331.27	0.33127	-298187
158	333.38	0.33338	-298187
159	335.49	0.33549	-298187
160	337.6	0.3376	-298187
161	339.71	0.33971	-298187
162	341.82	0.34182	-298187
163	343.93	0.34393	-298187
164	346.04	0.34604	-298187
165	348.15	0.34815	-298187
166	350.26	0.35026	-298187
167	352.37	0.35237	-298187
168	354.48	0.35448	-298187
169	356.59	0.35659	-298187
170	358.7	0.3587	-298187
171	360.81	0.36081	-298187
172	362.92	0.36292	-298187
173	365.03	0.36503	-298187
174	367.14	0.36714	-298187
175	369.25	0.36925	-298187
176	371.36	0.37136	-298187
177	373.47	0.37347	-298187
178	375.58	0.37558	-298187
179	377.69	0.37769	-298187
180	379.8	0.3798	-298187
181	381.91	0.38191	-298187
182	384.02	0.38402	-298187
183	386.13	0.38613	-298187
184	388.24	0.38824	-298187
185	390.35	0.39035	-298187
186	392.46	0.39246	-298187
187	394.57	0.39457	-298187
188	396.68	0.39668	-298187
189	398.79	0.39879	-298187
190	400.9	0.4009	-298187
191	403.01	0.40301	-298187
192	405.12	0.40512	-298187
193	407.23	0.40723	-298187
194	409.34	0.40934	-298187
195	411.45	0.41145	-298187
196	413.56	0.41356	-298187
197	415.67	0.41567	-298187
198	417.78	0.41778	-298187
199	419.89	0.41989	-298187
200	422	0.422	-298187
201	424.11	0.42411	-298187
202	426.22	0.42622	-298187
203	428.33	0.42833	-298187
204	430.44	0.43044	-298187
205	432.55	0.43255	-298187
206	434.66	0.43466	-298187
207	436.77	0.43677	-298187
208	438.88	0.43888	-298187
209	440.99	0.44099	-298187
210	443.1	0.4431	-298187
211	445.21	0.44521	-298187
212	447.32	0.44732	-298187
213	449.43	0.44943	-298187
214	451.54	0.45154	-298187
215	453.65	0.45365	-298187
216	455.76	0.45576	-298187
217	457.87	0.45787	-298187
218	459.98	0.45998	-298187
219	462.09	0.46209	-298187
220	464.2	0.4642	-298187
221	466.31	0.46631	-298187
222	468.42	0.46842	-298187
223	470.53	0.47053	-298187
224	472.64	0.47264	-298187
225	474.75	0.47475	-298187
226	476.86	0.47686	-298187
227	478.97	0.47897	-298187
228	481.08	0.48108	-298187
229	483.19	0.48319	-298187
230	485.3	0.4853	-298187
231	487.41	0.48741	-298187
232	489.52	0.48952	-298187
233	491.63	0.49163	-298187
234	493.74	0.49374	-298187
235	495.85	0.49585	-298187
236	497.96	0.49796	-298187
237	500.07	0.50007	-298187
238	502.18	0.50218	-298187
239	504.29	0.50429	-298187
240	506.4	0.5064	-298187
241	508.51	0.50851	-298187
242	510.62	0.51062	-298187
243	512.73	0.51273	-298187
244	514.84	0.51484	-298187
245	516.95	0.51695	-298187
246	519.06	0.51906	-298187
247	521.17	0.52117	-298187
248	523.28	0.52328	-298187
249	525.39	0.52539	-298187
250	527.5	0.5275	-298187
251	529.61	0.52961	-298187
252	531.72	0.53172	-298187
253	533.83	0.53383	-298187
254	535.94	0.53594	-298187
255	538.05	0.53805	-298187
256	540.16	0.54016	-298187
257	542.27	0.54227	-298187
258	544.38	0.54438	-298187
259	546.49	0.54649	-298187
260	548.6	0.5486	-298187
261	550.71	0.55071	-298187
262	552.82	0.55282	-298187
263	554.93	0.55493	-298187
264	557.04	0.55704	-298187
265	559.15	0.55915	-298187
266	561.26	0.56126	-298187
267	563.37	0.56337	-298187
268	565.48	0.56548	-298187
269	567.59	0.56759	-298187
270	569.7	0.5697	-298187
271	571.81	0.57181	-298187
272	573.92	0.57392	-298187
273	576.03	0.57603	-298187
274	578.14	0.57814	-298187
275	580.25	0.58025	-298187
276	582.36	0.58236	-298187
277	584.47	0.58447	-298187
278	586.58	0.58658	-298187
279	588.69	0.58869	-298187
280	590.8	0.5908	-298187
281	592.91	0.59291	-298187
282	595.02	0.59502	-298187
283	597.13	0.59713	-298187
284	599.24	0.59924	-298187
285	601.35	0.60135	-298187
286	603.46	0.60346	-298187
287	605.57	0.60557	-298187
288	607.68	0.60768	-298187
289	609.79	0.60979	-298187
290	611.9	0.6119	-298187
291	614.01	0.61401	-298187
292	616.12	0.61612	-298187
293	618.23	0.61823	-298187
294	620.34	0.62034	-298187
295	622.45	0.62245	-298187
296	624.56	0.62456	-312169
297	626.67	0.62667	-312169
298	628.78	0.62878	-312169
299	630.89	0.63089	-312169
300	633	0.633	-312169
301	635.11	0.63511	-312169
302	637.22	0.63722	-312216
303	639.33	0.63933	-312216
304	641.44	0.64144	-312216
305	643.55	0.64355	-312216
306	645.66	0.64566	-312216
307	647.77	0.64777	-312216
308	649.88	0.64988	-312216
309	651.99	0.65199	-312216
310	654.1	0.6541	-312216
311	656.21	0.65621	-312216
312	658.32	0.65832	-312216
313	660.43	0.66043	-312216
314	662.54	0.66254	-312216
315	664.65	0.66465	-312216
316	666.76	0.66676	-312216
317	668.87	0.66887	-312216
318	670.98	0.67098	-312216
319	673.09	0.67309	-312216
320	675.2	0.6752	-312216
321	677.31	0.67731	-312216
322	679.42	0.67942	-312216
323	681.53	0.68153	-312216
324	683.64	0.68364	-312216
325	685.75	0.68575	-312216
326	687.86	0.68786	-312216
327	689.97	0.68997	-312216
328	692.08	0.69208	-312216
329	694.19	0.69419	-312216
330	696.3	0.6963	-312216
331	698.41	0.69841	-312216
332	700.52	0.70052	-312216
333	702.63	0.70263	-312216
334	704.74	0.70474	-312216
335	706.85	0.70685	-312216
336	708.96	0.70896	-312216
337	711.07	0.71107	-312216
338	713.18	0.71318	-312216
339	715.29	0.71529	-312216
340	717.4	0.7174	-312216
341	719.51	0.71951	-312216
342	721.62	0.72162	-312216
343	723.73	0.72373	-312216
344	725.84	0.72584	-312216
345	727.95	0.72795	-312216
346	730.06	0.73006	-312216
347	732.17	0.73217	-312216
348	734.28	0.73428	-312216
349	736.39	0.73639	-312216
350	738.5	0.7385	-312216
351	740.61	0.74061	-312216
352	742.72	0.74272	-312216
353	744.83	0.74483	-312216
354	746.94	0.74694	-312216
355	749.05	0.74905	-312216
356	751.16	0.75116	-312216
357	753.27	0.75327	-312216
358	755.38	0.75538	-312216
359	757.49	0.75749	-312216
360	759.6	0.7596	-312216
361	761.71	0.76171	-312216
362	763.82	0.76382	-312216
363	765.93	0.76593	-312216
364	768.04	0.76804	-312216
365	770.15	0.77015	-312216
366	772.26	0.77226	-312216
367	774.37	0.77437	-312216
368	776.48	0.77648	-312216
369	778.59	0.77859	-312216
370	780.7	0.7807	-312216
371	782.81	0.78281	-312216
372	784.92	0.78492	-312216
373	787.03	0.78703	-312216
374	789.14	0.78914	-312216
375	791.25	0.79125	-312216
376	793.36	0.79336	-312216
377	795.47	0.79547	-312216
378	797.58	0.79758	-312216
379	799.69	0.79969	-312216
380	801.8	0.8018	-312216
381	803.91	0.80391	-312216
382	806.02	0.80602	-312216
383	808.13	0.80813	-312216
384	810.24	0.81024	-312216
385	812.35	0.81235	-312216
386	814.46	0.81446	-312216
387	816.57	0.81657	-312216
388	818.68	0.81868	-312216
389	820.79	0.82079	-312216
390	822.9	0.8229	-312216
391	825.01	0.82501	-312216
392	827.12	0.82712	-312216
393	829.23	0.82923	-312216
394	831.34	0.83134	-312216
395	833.45	0.83345	-312216
396	835.56	0.83556	-312216
397	837.67	0.83767	-312216
398	839.78	0.83978	-312216
399	841.89	0.84189	-312216
400	844	0.844	-312216
401	846.11	0.84611	-312216
402	848.22	0.84822	-312216
403	850.33	0.85033	-312216
404	852.44	0.85244	-312216
405	854.55	0.85455	-312216
406	856.66	0.85666	-312216
407	858.77	0.85877	-312216
408	860.88	0.86088	-312216
409	862.99	0.86299	-312216
410	865.1	0.8651	-312216
411	867.21	0.86721	-312216
412	869.32	0.86932	-312216
413	871.43	0.87143	-312216
414	873.54	0.87354	-312216
415	875.65	0.87565	-312216
416	877.76	0.87776	-312216
417	879.87	0.87987	-312216
418	881.98	0.88198	-312216
419	884.09	0.88409	-312216
420	886.2	0.8862	-312216
421	888.31	0.88831	-312216
422	890.42	0.89042	-312216
423	892.53	0.89253	-312216
424	894.64	0.89464	-312216
425	896.75	0.89675	-312216
426	898.86	0.89886	-312216
427	900.97	0.90097	-312216
428	903.08	0.90308	-312216
429	905.19	0.90519	-312216
430	907.3	0.9073	-312216
431	909.41	0.90941	-312216
432	911.52	0.91152	-312216
433	913.63	0.91363	-312216
434	915.74	0.91574	-312216
435	917.85	0.91785	-312216
436	919.96	0.91996	-312216
437	922.07	0.92207	-312216
438	924.18	0.92418	-312216
439	926.29	0.92629	-312216
440	928.4	0.9284	-312216
441	930.51	0.93051	-312216
442	932.62	0.93262	-312216
443	934.73	0.93473	-312216
444	936.84	0.93684	-312216
445	938.95	0.93895	-312216
446	941.06	0.94106	-312216
447	943.17	0.94317	-312216
448	945.28	0.94528	-312216
449	947.39	0.94739	-312216
450	949.5	0.9495	-312216
451	951.61	0.95161	-312216
452	953.72	0.95372	-312216
453	955.83	0.95583	-312216
454	957.94	0.95794	-312216
455	960.05	0.96005	-312216
456	962.16	0.96216	-312216
457	964.27	0.96427	-312216
458	966.38	0.96638	-312216
459	968.49	0.96849	-312216
460	970.6	0.9706	-312216
461	972.71	0.97271	-312216
462	974.82	0.97482	-312216
463	976.93	0.97693	-312216
464	979.04	0.97904	-312216
465	981.15	0.98115	-312216
466	983.26	0.98326	-312216
467	985.37	0.98537	-312216
468	987.48	0.98748	-312216
469	989.59	0.98959	-312216
470	991.7	0.9917	-312216
471	993.81	0.99381	-312216
472	995.92	0.99592	-312216
473	998.03	0.99803	-312216
474	1000.14	1.00014	-312216
475	1002.25	1.00225	-312216
476	1004.36	1.00436	-312216
477	1006.47	1.00647	-312216
478	1008.58	1.00858	-312216
479	1010.69	1.01069	-312216
480	1012.8	1.0128	-312216
481	1014.91	1.01491	-312216
482	1017.02	1.01702	-312216
483	1019.13	1.01913	-312216
484	1021.24	1.02124	-312216
485	1023.35	1.02335	-312216
486	1025.46	1.02546	-312216
487	1027.57	1.02757	-312216
488	1029.68	1.02968	-312216
489	1031.79	1.03179	-312216
490	1033.9	1.0339	-312216
491	1036.01	1.03601	-312216
492	1038.12	1.03812	-312216
493	1040.23	1.04023	-312216
494	1042.34	1.04234	-312216
495	1044.45	1.04445	-312216
496	1046.56	1.04656	-312216
497	1048.67	1.04867	-312216
498	1050.78	1.05078	-312216
499	1052.89	1.05289	-312216
500	1055	1.055	-312216
501	1057.11	1.05711	-312216
502	1059.22	1.05922	-312216
503	1061.33	1.06133	-312216
504	1063.44	1.06344	-312216
505	1065.55	1.06555	-312216
506	1067.66	1.06766	-312216
507	1069.77	1.06977	-312216
508	1071.88	1.07188	-312216
509	1073.99	1.07399	-312216
510	1076.1	1.0761	-312216
511	1078.21	1.07821	-312216
512	1080.32	1.08032	-312216
513	1082.43	1.08243	-312216
514	1084.54	1.08454	-312216
515	1086.65	1.08665	-312216
516	1088.76	1.08876	-312216
517	1090.87	1.09087	-312216
518	1092.98	1.09298	-312216
519	1095.09	1.09509	-312216
520	1097.2	1.0972	-312216
521	1099.31	1.09931	-312216
522	1101.42	1.10142	-312216
523	1103.53	1.10353	-312216
524	1105.64	1.10564	-312216
525	1107.75	1.10775	-312216
526	1109.86	1.10986	-312216
527	1111.97	1.11197	-312216
528	1114.08	1.11408	-312216
529	1116.19	1.11619	-312216
530	1118.3	1.1183	-312216
531	1120.41	1.12041	-312216
532	1122.52	1.12252	-312216
533	1124.63	1.12463	-312216
534	1126.74	1.12674	-312216
535	1128.85	1.12885	-312216
536	1130.96	1.13096	-312216
537	1133.07	1.13307	-312216
538	1135.18	1.13518	-312216
539	1137.29	1.13729	-312216
540	1139.4	1.1394	-312216
541	1141.51	1.14151	-312216
542	1143.62	1.14362	-312216
543	1145.73	1.14573	-312216
544	1147.84	1.14784	-312216
545	1149.95	1.14995	-312216
546	1152.06	1.15206	-312216
547	1154.17	1.15417	-312216
548	1156.28	1.15628	-312216
549	1158.39	1.15839	-312216
550	1160.5	1.1605	-312216
551	1162.61	1.16261	-312216
552	1164.72	1.16472	-312216
553	1166.83	1.16683	-312216
554	1168.94	1.16894	-312216
555	1171.05	1.17105	-312216
556	1173.16	1.17316	-312216
557	1175.27	1.17527	-312216
558	1177.38	1.17738	-312216
559	1179.49	1.17949	-312216
560	1181.6	1.1816	-312216
561	1183.71	1.18371	-312216
562	1185.82	1.18582	-312216
563	1187.93	1.18793	-312216
564	1190.04	1.19004	-312216
565	1192.15	1.19215	-312216
566	1194.26	1.19426	-312216
567	1196.37	1.19637	-312216
568	1198.48	1.19848	-312216
569	1200.59	1.20059	-312216
570	1202.7	1.2027	-312216
571	1204.81	1.20481	-312216
572	1206.92	1.20692	-312216
573	1209.03	1.20903	-312216
574	1211.14	1.21114	-312216
575	1213.25	1.21325	-312216
576	1215.36	1.21536	-312216
577	1217.47	1.21747	-312216
578	1219.58	1.21958	-312216
579	1221.69	1.22169	-312216
580	1223.8	1.2238	-312216
581	1225.91	1.22591	-312216
582	1228.02	1.22802	-312216
583	1230.13	1.23013	-312216
584	1232.24	1.23224	-312216
585	1234.35	1.23435	-312216
586	1236.46	1.23646	-312216
587	1238.57	1.23857	-312216
588	1240.68	1.24068	-312216
589	1242.79	1.24279	-312216
590	1244.9	1.2449	-312216
591	1247.01	1.24701	-312216
592	1249.12	1.24912	-312216
593	1251.23	1.25123	-312216
594	1253.34	1.25334	-312216
595	1255.45	1.25545	-312216
596	1257.56	1.25756	-312216
597	1259.67	1.25967	-312216
598	1261.78	1.26178	-312216
599	1263.89	1.26389	-312216
600	1266	1.266	-312216
601	1268.11	1.26811	-312216
602	1270.22	1.27022	-312216
603	1272.33	1.27233	-312216
604	1274.44	1.27444	-312216
605	1276.55	1.27655	-312216
606	1278.66	1.27866	-312216
607	1280.77	1.28077	-312216
608	1282.88	1.28288	-312216
609	1284.99	1.28499	-312216
610	1287.1	1.2871	-312216
611	1289.21	1.28921	-312216
612	1291.32	1.29132	-312216
613	1293.43	1.29343	-312216
614	1295.54	1.29554	-312216
615	1297.65	1.29765	-312216
616	1299.76	1.29976	-312216
617	1301.87	1.30187	-312216
618	1303.98	1.30398	-312216
619	1306.09	1.30609	-312216
620	1308.2	1.3082	-312216
621	1310.31	1.31031	-312216
622	1312.42	1.31242	-312216
623	1314.53	1.31453	-312216
624	1316.64	1.31664	-312216
625	1318.75	1.31875	-312216
626	1320.86	1.32086	-312216
627	1322.97	1.32297	-312216
628	1325.08	1.32508	-312216
629	1327.19	1.32719	-312216
630	1329.3	1.3293	-312216
631	1331.41	1.33141	-312216
632	1333.52	1.33352	-312216
633	1335.63	1.33563	-312216
634	1337.74	1.33774	-312216
635	1339.85	1.33985	-312216
636	1341.96	1.34196	-312216
637	1344.07	1.34407	-312216
638	1346.18	1.34618	-312216
639	1348.29	1.34829	-312216
640	1350.4	1.3504	-312216
641	1352.51	1.35251	-312216
642	1354.62	1.35462	-312216
643	1356.73	1.35673	-312216
644	1358.84	1.35884	-312216
645	1360.95	1.36095	-312216
646	1363.06	1.36306	-312216
647	1365.17	1.36517	-312216
648	1367.28	1.36728	-312216
649	1369.39	1.36939	-312216
650	1371.5	1.3715	-312216
651	1373.61	1.37361	-312216
652	1375.72	1.37572	-312216
653	1377.83	1.37783	-312216
654	1379.94	1.37994	-312216
655	1382.05	1.38205	-312216
656	1384.16	1.38416	-312216
657	1386.27	1.38627	-312216
658	1388.38	1.38838	-312216
659	1390.49	1.39049	-312216
660	1392.6	1.3926	-312216
661	1394.71	1.39471	-312216
662	1396.82	1.39682	-312216
663	1398.93	1.39893	-312216
664	1401.04	1.40104	-312216
665	1403.15	1.40315	-312216
666	1405.26	1.40526	-312216
667	1407.37	1.40737	-312216
668	1409.48	1.40948	-312216
669	1411.59	1.41159	-312216
670	1413.7	1.4137	-312216
671	1415.81	1.41581	-312216
672	1417.92	1.41792	-312216
673	1420.03	1.42003	-312216
674	1422.14	1.42214	-312216
675	1424.25	1.42425	-312216
676	1426.36	1.42636	-312216
677	1428.47	1.42847	-312216
678	1430.58	1.43058	-312216
679	1432.69	1.43269	-312216
680	1434.8	1.4348	-312216
681	1436.91	1.43691	-312216
682	1439.02	1.43902	-312216
683	1441.13	1.44113	-312216
684	1443.24	1.44324	-312216
685	1445.35	1.44535	-312216
686	1447.46	1.44746	-312216
687	1449.57	1.44957	-312216
688	1451.68	1.45168	-312216
689	1453.79	1.45379	-312216
690	1455.9	1.4559	-312216
691	1458.01	1.45801	-312216
692	1460.12	1.46012	-312216
693	1462.23	1.46223	-312216
694	1464.34	1.46434	-312216
695	1466.45	1.46645	-312216
696	1468.56	1.46856	-312216
697	1470.67	1.47067	-312216
698	1472.78	1.47278	-312216
699	1474.89	1.47489	-312216
700	1477	1.477	-312216
701	1479.11	1.47911	-312216
702	1481.22	1.48122	-312216
703	1483.33	1.48333	-312216
704	1485.44	1.48544	-312216
705	1487.55	1.48755	-312216
706	1489.66	1.48966	-312216
707	1491.77	1.49177	-312216
708	1493.88	1.49388	-312216
709	1495.99	1.49599	-312216
710	1498.1	1.4981	-312216
711	1500.21	1.50021	-312216
712	1502.32	1.50232	-312216
713	1504.43	1.50443	-312216
714	1506.54	1.50654	-312216
715	1508.65	1.50865	-312216
716	1510.76	1.51076	-312216
717	1512.87	1.51287	-312216
718	1514.98	1.51498	-312216
719	1517.09	1.51709	-312216
720	1519.2	1.5192	-312216
721	1521.31	1.52131	-312216
722	1523.42	1.52342	-312216
723	1525.53	1.52553	-312216
724	1527.64	1.52764	-312216
725	1529.75	1.52975	-312216
726	1531.86	1.53186	-312216
727	1533.97	1.53397	-312216
728	1536.08	1.53608	-312216
729	1538.19	1.53819	-312216
730	1540.3	1.5403	-312216
731	1542.41	1.54241	-312216
732	1544.52	1.54452	-312216
733	1546.63	1.54663	-312216
734	1548.74	1.54874	-312216
735	1550.85	1.55085	-312216
736	1552.96	1.55296	-312216
737	1555.07	1.55507	-312216
738	1557.18	1.55718	-312216
739	1559.29	1.55929	-312216
740	1561.4	1.5614	-312216
741	1563.51	1.56351	-312216
742	1565.62	1.56562	-312216
743	1567.73	1.56773	-312216
744	1569.84	1.56984	-312216
745	1571.95	1.57195	-312216
746	1574.06	1.57406	-312216
747	1576.17	1.57617	-312216
748	1578.28	1.57828	-312216
749	1580.39	1.58039	-312216
750	1582.5	1.5825	-312216
751	1584.61	1.58461	-312216
752	1586.72	1.58672	-312216
753	1588.83	1.58883	-312216
754	1590.94	1.59094	-312216
755	1593.05	1.59305	-312216
756	1595.16	1.59516	-312216
757	1597.27	1.59727	-312216
758	1599.38	1.59938	-312216
759	1601.49	1.60149	-312216
760	1603.6	1.6036	-312216
761	1605.71	1.60571	-312216
762	1607.82	1.60782	-312216
763	1609.93	1.60993	-312216
764	1612.04	1.61204	-312216
765	1614.15	1.61415	-312216
766	1616.26	1.61626	-312216
767	1618.37	1.61837	-312216
768	1620.48	1.62048	-312216
769	1622.59	1.62259	-312216
770	1624.7	1.6247	-312216
771	1626.81	1.62681	-312216
772	1628.92	1.62892	-312216
773	1631.03	1.63103	-312216
774	1633.14	1.63314	-312216
775	1635.25	1.63525	-312216
776	1637.36	1.63736	-312216
777	1639.47	1.63947	-312216
778	1641.58	1.64158	-312216
779	1643.69	1.64369	-312216
780	1645.8	1.6458	-312216
781	1647.91	1.64791	-312216
782	1650.02	1.65002	-312216
783	1652.13	1.65213	-312216
784	1654.24	1.65424	-312216
785	1656.35	1.65635	-312216
786	1658.46	1.65846	-312216
787	1660.57	1.66057	-312216
788	1662.68	1.66268	-312216
789	1664.79	1.66479	-312216
790	1666.9	1.6669	-312216
791	1669.01	1.66901	-312216
792	1671.12	1.67112	-312216
793	1673.23	1.67323	-312216
794	1675.34	1.67534	-312216
795	1677.45	1.67745	-312216
796	1679.56	1.67956	-312216
797	1681.67	1.68167	-312216
798	1683.78	1.68378	-312216
799	1685.89	1.68589	-312216
800	1688	1.688	-312216
801	1690.11	1.69011	-312216
802	1692.22	1.69222	-312216
803	1694.33	1.69433	-312216
804	1696.44	1.69644	-312216
805	1698.55	1.69855	-312216
806	1700.66	1.70066	-312216
807	1702.77	1.70277	-312216
808	1704.88	1.70488	-312216
809	1706.99	1.70699	-312216
810	1709.1	1.7091	-312216
811	1711.21	1.71121	-312216
812	1713.32	1.71332	-312216
813	1715.43	1.71543	-312216
814	1717.54	1.71754	-312216
815	1719.65	1.71965	-312216
816	1721.76	1.72176	-312216
817	1723.87	1.72387	-312216
818	1725.98	1.72598	-312216
819	1728.09	1.72809	-312216
820	1730.2	1.7302	-312216
821	1732.31	1.73231	-312216
822	1734.42	1.73442	-312216
823	1736.53	1.73653	-312216
824	1738.64	1.73864	-312216
825	1740.75	1.74075	-312216
826	1742.86	1.74286	-312216
827	1744.97	1.74497	-312216
828	1747.08	1.74708	-312216
829	1749.19	1.74919	-312216
830	1751.3	1.7513	-312216
831	1753.41	1.75341	-312216
832	1755.52	1.75552	-312216
833	1757.63	1.75763	-312216
834	1759.74	1.75974	-312216
835	1761.85	1.76185	-312216
836	1763.96	1.76396	-312216
837	1766.07	1.76607	-312216
838	1768.18	1.76818	-312216
839	1770.29	1.77029	-312216
840	1772.4	1.7724	-312216
841	1774.51	1.77451	-312216
842	1776.62	1.77662	-312216
843	1778.73	1.77873	-312216
844	1780.84	1.78084	-312216
845	1782.95	1.78295	-312216
846	1785.06	1.78506	-312216
847	1787.17	1.78717	-312216
848	1789.28	1.78928	-312216
849	1791.39	1.79139	-312216
850	1793.5	1.7935	-312216
851	1795.61	1.79561	-312216
852	1797.72	1.79772	-312216
853	1799.83	1.79983	-312216
854	1801.94	1.80194	-312216
855	1804.05	1.80405	-312216
856	1806.16	1.80616	-312216
857	1808.27	1.80827	-312216
858	1810.38	1.81038	-312216
859	1812.49	1.81249	-312216
860	1814.6	1.8146	-312216
861	1816.71	1.81671	-312216
862	1818.82	1.81882	-312216
863	1820.93	1.82093	-312216
864	1823.04	1.82304	-312216
865	1825.15	1.82515	-312216
866	1827.26	1.82726	-312216
867	1829.37	1.82937	-312216
868	1831.48	1.83148	-312216
869	1833.59	1.83359	-312216
870	1835.7	1.8357	-312216
871	1837.81	1.83781	-312216
872	1839.92	1.83992	-312216
873	1842.03	1.84203	-312216
874	1844.14	1.84414	-312216
875	1846.25	1.84625	-312216
876	1848.36	1.84836	-312216
877	1850.47	1.85047	-312216
878	1852.58	1.85258	-312216
879	1854.69	1.85469	-312216
880	1856.8	1.8568	-312216
881	1858.91	1.85891	-312216
882	1861.02	1.86102	-312216
883	1863.13	1.86313	-312216
884	1865.24	1.86524	-312216
885	1867.35	1.86735	-312216
886	1869.46	1.86946	-312216
887	1871.57	1.87157	-312216
888	1873.68	1.87368	-312216
889	1875.79	1.87579	-312216
890	1877.9	1.8779	-312216
891	1880.01	1.88001	-312216
892	1882.12	1.88212	-312216
893	1884.23	1.88423	-312216
894	1886.34	1.88634	-312216
895	1888.45	1.88845	-312216
896	1890.56	1.89056	-312216
897	1892.67	1.89267	-312216
898	1894.78	1.89478	-312216
899	1896.89	1.89689	-312216
900	1899	1.899	-312216
901	1901.11	1.90111	-312244
902	1903.22	1.90322	-312244
903	1905.33	1.90533	-312244
904	1907.44	1.90744	-312244
905	1909.55	1.90955	-312244
906	1911.66	1.91166	-312244
907	1913.77	1.91377	-312244
908	1915.88	1.91588	-312244
909	1917.99	1.91799	-312244
910	1920.1	1.9201	-312244
911	1922.21	1.92221	-312244
912	1924.32	1.92432	-312244
913	1926.43	1.92643	-312244
914	1928.54	1.92854	-312244
915	1930.65	1.93065	-312244
916	1932.76	1.93276	-312244
917	1934.87	1.93487	-312244
918	1936.98	1.93698	-312244
919	1939.09	1.93909	-312244
920	1941.2	1.9412	-312244
921	1943.31	1.94331	-312244
922	1945.42	1.94542	-312244
923	1947.53	1.94753	-312244
924	1949.64	1.94964	-312244
925	1951.75	1.95175	-312244
926	1953.86	1.95386	-312244
927	1955.97	1.95597	-312244
928	1958.08	1.95808	-312244
929	1960.19	1.96019	-312244
930	1962.3	1.9623	-312244
931	1964.41	1.96441	-312244
932	1966.52	1.96652	-312244
933	1968.63	1.96863	-312244
934	1970.74	1.97074	-312244
935	1972.85	1.97285	-312244
936	1974.96	1.97496	-312244
937	1977.07	1.97707	-312244
938	1979.18	1.97918	-312244
939	1981.29	1.98129	-312244
940	1983.4	1.9834	-312244
941	1985.51	1.98551	-312244
942	1987.62	1.98762	-312244
943	1989.73	1.98973	-312244
944	1991.84	1.99184	-312244
945	1993.95	1.99395	-312244
946	1996.06	1.99606	-312244
947	1998.17	1.99817	-312244
948	2000.28	2.00028	-312244
949	2002.39	2.00239	-312244
950	2004.5	2.0045	-312244
951	2006.61	2.00661	-312244
952	2008.72	2.00872	-312244
953	2010.83	2.01083	-312244
954	2012.94	2.01294	-312244
955	2015.05	2.01505	-312244
956	2017.16	2.01716	-312244
957	2019.27	2.01927	-312244
958	2021.38	2.02138	-312244
959	2023.49	2.02349	-312244
960	2025.6	2.0256	-312244
961	2027.71	2.02771	-312244
962	2029.82	2.02982	-312244
963	2031.93	2.03193	-312244
964	2034.04	2.03404	-312244
965	2036.15	2.03615	-312244
966	2038.26	2.03826	-312244
967	2040.37	2.04037	-312244
968	2042.48	2.04248	-312244
969	2044.59	2.04459	-312244
970	2046.7	2.0467	-312244
971	2048.81	2.04881	-312244
972	2050.92	2.05092	-312244
973	2053.03	2.05303	-312244
974	2055.14	2.05514	-312244
975	2057.25	2.05725	-312244
976	2059.36	2.05936	-312244
977	2061.47	2.06147	-312244
978	2063.58	2.06358	-312244
979	2065.69	2.06569	-312244
980	2067.8	2.0678	-312244
981	2069.91	2.06991	-312244
982	2072.02	2.07202	-312244
983	2074.13	2.07413	-312244
984	2076.24	2.07624	-314237
985	2078.35	2.07835	-314237
986	2080.46	2.08046	-314237
987	2082.57	2.08257	-314237
988	2084.68	2.08468	-314237
989	2086.79	2.08679	-314237
990	2088.9	2.0889	-314237
991	2091.01	2.09101	-314237
992	2093.12	2.09312	-314237
993	2095.23	2.09523	-314237
994	2097.34	2.09734	-314237
995	2099.45	2.09945	-314237
996	2101.56	2.10156	-314237
997	2103.67	2.10367	-314237
998	2105.78	2.10578	-314237
999	2107.89	2.10789	-314237
1000	2110	2.11	-314237
1001	2112.11	2.11211	-314237
1002	2114.22	2.11422	-314237
1003	2116.33	2.11633	-314237
1004	2118.44	2.11844	-314237
1005	2120.55	2.12055	-314237
1006	2122.66	2.12266	-314237
1007	2124.77	2.12477	-314237
1008	2126.88	2.12688	-314237
1009	2128.99	2.12899	-314237
1010	2131.1	2.1311	-314237
1011	2133.21	2.13321	-318228
1012	2135.32	2.13532	-320189
1013	2137.43	2.13743	-320189
1014	2139.54	2.13954	-320189
1015	2141.65	2.14165	-320189
1016	2143.76	2.14376	-320189
1017	2145.87	2.14587	-320189
1018	2147.98	2.14798	-320189
1019	2150.09	2.15009	-320189
1020	2152.2	2.1522	-322208
1021	2154.31	2.15431	-322208
1022	2156.42	2.15642	-322208
1023	2158.53	2.15853	-322208
1024	2160.64	2.16064	-322208
1025	2162.75	2.16275	-322208
1026	2164.86	2.16486	-322208
1027	2166.97	2.16697	-322208
1028	2169.08	2.16908	-322208
1029	2171.19	2.17119	-322208
1030	2173.3	2.1733	-322208
1031	2175.41	2.17541	-322208
1032	2177.52	2.17752	-322208
1033	2179.63	2.17963	-322208
1034	2181.74	2.18174	-322208
1035	2183.85	2.18385	-322208
1036	2185.96	2.18596	-322208
1037	2188.07	2.18807	-322208
1038	2190.18	2.19018	-322208
1039	2192.29	2.19229	-322208
1040	2194.4	2.1944	-322208
1041	2196.51	2.19651	-322208
1042	2198.62	2.19862	-322208
1043	2200.73	2.20073	-322208
1044	2202.84	2.20284	-322208
1045	2204.95	2.20495	-322208
1046	2207.06	2.20706	-322208
1047	2209.17	2.20917	-322208
1048	2211.28	2.21128	-322208
1049	2213.39	2.21339	-322208
1050	2215.5	2.2155	-322208
1051	2217.61	2.21761	-322208
1052	2219.72	2.21972	-322208
1053	2221.83	2.22183	-322208
1054	2223.94	2.22394	-322208
1055	2226.05	2.22605	-322208
1056	2228.16	2.22816	-322208
1057	2230.27	2.23027	-322208
1058	2232.38	2.23238	-322208
1059	2234.49	2.23449	-322208
1060	2236.6	2.2366	-322208
1061	2238.71	2.23871	-322208
1062	2240.82	2.24082	-322208
1063	2242.93	2.24293	-322208
1064	2245.04	2.24504	-322208
1065	2247.15	2.24715	-322208
1066	2249.26	2.24926	-322208
1067	2251.37	2.25137	-322208
1068	2253.48	2.25348	-322208
1069	2255.59	2.25559	-322208
1070	2257.7	2.2577	-322208
1071	2259.81	2.25981	-322208
1072	2261.92	2.26192	-322208
1073	2264.03	2.26403	-322208
1074	2266.14	2.26614	-324208
1075	2268.25	2.26825	-324208
1076	2270.36	2.27036	-324208
1077	2272.47	2.27247	-324208
1078	2274.58	2.27458	-324208
1079	2276.69	2.27669	-324208
1080	2278.8	2.2788	-324208
1081	2280.91	2.28091	-324208
1082	2283.02	2.28302	-324208
1083	2285.13	2.28513	-324208
1084	2287.24	2.28724	-324208
1085	2289.35	2.28935	-324208
1086	2291.46	2.29146	-324208
1087	2293.57	2.29357	-324208
1088	2295.68	2.29568	-324208
1089	2297.79	2.29779	-324208
1090	2299.9	2.2999	-324208
1091	2302.01	2.30201	-324208
1092	2304.12	2.30412	-324208
1093	2306.23	2.30623	-324208
1094	2308.34	2.30834	-324208
1095	2310.45	2.31045	-324208
1096	2312.56	2.31256	-324208
1097	2314.67	2.31467	-324208
1098	2316.78	2.31678	-324208
1099	2318.89	2.31889	-324208
1100	2321	2.321	-324208
1101	2323.11	2.32311	-324208
1102	2325.22	2.32522	-324208
1103	2327.33	2.32733	-324208
1104	2329.44	2.32944	-324208
1105	2331.55	2.33155	-324208
1106	2333.66	2.33366	-324208
1107	2335.77	2.33577	-324208
1108	2337.88	2.33788	-324208
1109	2339.99	2.33999	-324208
1110	2342.1	2.3421	-324208
1111	2344.21	2.34421	-324208
1112	2346.32	2.34632	-324208
1113	2348.43	2.34843	-324208
1114	2350.54	2.35054	-324208
1115	2352.65	2.35265	-324208
1116	2354.76	2.35476	-324208
1117	2356.87	2.35687	-324208
1118	2358.98	2.35898	-324208
1119	2361.09	2.36109	-324208
1120	2363.2	2.3632	-324208
1121	2365.31	2.36531	-324208
1122	2367.42	2.36742	-324208
1123	2369.53	2.36953	-324208
1124	2371.64	2.37164	-324208
1125	2373.75	2.37375	-324208
1126	2375.86	2.37586	-324208
1127	2377.97	2.37797	-324208
1128	2380.08	2.38008	-324208
1129	2382.19	2.38219	-324208
1130	2384.3	2.3843	-324208
1131	2386.41	2.38641	-324208
1132	2388.52	2.38852	-324208
1133	2390.63	2.39063	-324208
1134	2392.74	2.39274	-324208
1135	2394.85	2.39485	-324208
1136	2396.96	2.39696	-324208
1137	2399.07	2.39907	-324208
1138	2401.18	2.40118	-324208
1139	2403.29	2.40329	-324208
1140	2405.4	2.4054	-324208
1141	2407.51	2.40751	-324208
1142	2409.62	2.40962	-324208
1143	2411.73	2.41173	-324208
1144	2413.84	2.41384	-324208
1145	2415.95	2.41595	-324208
1146	2418.06	2.41806	-324208
1147	2420.17	2.42017	-324208
1148	2422.28	2.42228	-324208
1149	2424.39	2.42439	-324208
1150	2426.5	2.4265	-324208
1151	2428.61	2.42861	-324208
1152	2430.72	2.43072	-324208
1153	2432.83	2.43283	-324208
1154	2434.94	2.43494	-324208
1155	2437.05	2.43705	-324208
1156	2439.16	2.43916	-324208
1157	2441.27	2.44127	-324208
1158	2443.38	2.44338	-324208
1159	2445.49	2.44549	-324208
1160	2447.6	2.4476	-324208
1161	2449.71	2.44971	-324208
1162	2451.82	2.45182	-324208
1163	2453.93	2.45393	-324208
1164	2456.04	2.45604	-324208
1165	2458.15	2.45815	-324208
1166	2460.26	2.46026	-324208
1167	2462.37	2.46237	-324208
1168	2464.48	2.46448	-324208
1169	2466.59	2.46659	-324208
1170	2468.7	2.4687	-324208
1171	2470.81	2.47081	-324208
1172	2472.92	2.47292	-324208
1173	2475.03	2.47503	-324208
1174	2477.14	2.47714	-324208
1175	2479.25	2.47925	-324208
1176	2481.36	2.48136	-324208
1177	2483.47	2.48347	-324208
1178	2485.58	2.48558	-324208
1179	2487.69	2.48769	-324208
1180	2489.8	2.4898	-324208
1181	2491.91	2.49191	-324208
1182	2494.02	2.49402	-324208
1183	2496.13	2.49613	-324208
1184	2498.24	2.49824	-324208
1185	2500.35	2.50035	-324208
1186	2502.46	2.50246	-324208
1187	2504.57	2.50457	-324208
1188	2506.68	2.50668	-324208
1189	2508.79	2.50879	-324208
1190	2510.9	2.5109	-324208
1191	2513.01	2.51301	-324208
1192	2515.12	2.51512	-324208
1193	2517.23	2.51723	-324208
1194	2519.34	2.51934	-324208
1195	2521.45	2.52145	-324208
1196	2523.56	2.52356	-324208
1197	2525.67	2.52567	-324208
1198	2527.78	2.52778	-324208
1199	2529.89	2.52989	-324208
1200	2532	2.532	-324208
1201	2534.11	2.53411	-324208
1202	2536.22	2.53622	-324208
1203	2538.33	2.53833	-324208
1204	2540.44	2.54044	-324208
1205	2542.55	2.54255	-324208
1206	2544.66	2.54466	-324208
1207	2546.77	2.54677	-324208
1208	2548.88	2.54888	-324208
1209	2550.99	2.55099	-324208
1210	2553.1	2.5531	-324208
1211	2555.21	2.55521	-324208
1212	2557.32	2.55732	-324208
1213	2559.43	2.55943	-324208
1214	2561.54	2.56154	-324208
1215	2563.65	2.56365	-324208
1216	2565.76	2.56576	-324208
1217	2567.87	2.56787	-324208
1218	2569.98	2.56998	-324208
1219	2572.09	2.57209	-324208
1220	2574.2	2.5742	-324208
1221	2576.31	2.57631	-324208
1222	2578.42	2.57842	-324208
1223	2580.53	2.58053	-324208
1224	2582.64	2.58264	-324208
1225	2584.75	2.58475	-324208
1226	2586.86	2.58686	-324208
1227	2588.97	2.58897	-324208
1228	2591.08	2.59108	-324208
1229	2593.19	2.59319	-324208
1230	2595.3	2.5953	-324208
1231	2597.41	2.59741	-324208
1232	2599.52	2.59952	-324208
1233	2601.63	2.60163	-324208
1234	2603.74	2.60374	-324208
1235	2605.85	2.60585	-324208
1236	2607.96	2.60796	-324208
1237	2610.07	2.61007	-324208
1238	2612.18	2.61218	-324208
1239	2614.29	2.61429	-324208
1240	2616.4	2.6164	-324208
1241	2618.51	2.61851	-324208
1242	2620.62	2.62062	-324208
1243	2622.73	2.62273	-324208
1244	2624.84	2.62484	-324208
1245	2626.95	2.62695	-324208
1246	2629.06	2.62906	-324208
1247	2631.17	2.63117	-324208
1248	2633.28	2.63328	-324208
1249	2635.39	2.63539	-324208
1250	2637.5	2.6375	-324208
1251	2639.61	2.63961	-324208
1252	2641.72	2.64172	-324208
1253	2643.83	2.64383	-324208
1254	2645.94	2.64594	-324208
1255	2648.05	2.64805	-324208
1256	2650.16	2.65016	-324208
1257	2652.27	2.65227	-324208
1258	2654.38	2.65438	-324208
1259	2656.49	2.65649	-324208
1260	2658.6	2.6586	-324208
1261	2660.71	2.66071	-324208
1262	2662.82	2.66282	-324208
1263	2664.93	2.66493	-324208
1264	2667.04	2.66704	-324208
1265	2669.15	2.66915	-324208
1266	2671.26	2.67126	-324208
1267	2673.37	2.67337	-324208
1268	2675.48	2.67548	-324208
1269	2677.59	2.67759	-324208
1270	2679.7	2.6797	-324208
1271	2681.81	2.68181	-324208
1272	2683.92	2.68392	-324208
1273	2686.03	2.68603	-324208
1274	2688.14	2.68814	-324208
1275	2690.25	2.69025	-324208
1276	2692.36	2.69236	-324208
1277	2694.47	2.69447	-324208
1278	2696.58	2.69658	-324208
1279	2698.69	2.69869	-324208
1280	2700.8	2.7008	-324208
1281	2702.91	2.70291	-324208
1282	2705.02	2.70502	-324208
1283	2707.13	2.70713	-324208
1284	2709.24	2.70924	-324208
1285	2711.35	2.71135	-324208
1286	2713.46	2.71346	-324208
1287	2715.57	2.71557	-324208
1288	2717.68	2.71768	-324208
1289	2719.79	2.71979	-324208
1290	2721.9	2.7219	-324208
1291	2724.01	2.72401	-324208
1292	2726.12	2.72612	-324208
1293	2728.23	2.72823	-324208
1294	2730.34	2.73034	-324208
1295	2732.45	2.73245	-324208
1296	2734.56	2.73456	-324208
1297	2736.67	2.73667	-324208
1298	2738.78	2.73878	-324208
1299	2740.89	2.74089	-324208
1300	2743	2.743	-324208
1301	2745.11	2.74511	-324208
1302	2747.22	2.74722	-324208
1303	2749.33	2.74933	-324208
1304	2751.44	2.75144	-324208
1305	2753.55	2.75355	-324208
1306	2755.66	2.75566	-324208
1307	2757.77	2.75777	-324208
1308	2759.88	2.75988	-324208
1309	2761.99	2.76199	-324208
1310	2764.1	2.7641	-324208
1311	2766.21	2.76621	-324208
1312	2768.32	2.76832	-324208
1313	2770.43	2.77043	-324208
1314	2772.54	2.77254	-324208
1315	2774.65	2.77465	-324208
1316	2776.76	2.77676	-324208
1317	2778.87	2.77887	-324208
1318	2780.98	2.78098	-324208
1319	2783.09	2.78309	-324208
1320	2785.2	2.7852	-324208
1321	2787.31	2.78731	-324208
1322	2789.42	2.78942	-324208
1323	2791.53	2.79153	-324208
1324	2793.64	2.79364	-324208
1325	2795.75	2.79575	-324208
1326	2797.86	2.79786	-324208
1327	2799.97	2.79997	-324208
1328	2802.08	2.80208	-324208
1329	2804.19	2.80419	-324208
1330	2806.3	2.8063	-324208
1331	2808.41	2.80841	-324208
1332	2810.52	2.81052	-324208
1333	2812.63	2.81263	-324208
1334	2814.74	2.81474	-324208
1335	2816.85	2.81685	-324208
1336	2818.96	2.81896	-324208
1337	2821.07	2.82107	-324208
1338	2823.18	2.82318	-324208
1339	2825.29	2.82529	-324208
1340	2827.4	2.8274	-324208
1341	2829.51	2.82951	-324208
1342	2831.62	2.83162	-324208
1343	2833.73	2.83373	-324208
1344	2835.84	2.83584	-324208
1345	2837.95	2.83795	-324208
1346	2840.06	2.84006	-324208
1347	2842.17	2.84217	-324208
1348	2844.28	2.84428	-324208
1349	2846.39	2.84639	-324208
1350	2848.5	2.8485	-324208
1351	2850.61	2.85061	-324208
1352	2852.72	2.85272	-324208
1353	2854.83	2.85483	-324208
1354	2856.94	2.85694	-324208
1355	2859.05	2.85905	-324208
1356	2861.16	2.86116	-324208
1357	2863.27	2.86327	-324208
1358	2865.38	2.86538	-324208
1359	2867.49	2.86749	-324208
1360	2869.6	2.8696	-324208
1361	2871.71	2.87171	-324208
1362	2873.82	2.87382	-324208
1363	2875.93	2.87593	-324208
1364	2878.04	2.87804	-324208
1365	2880.15	2.88015	-324208
1366	2882.26	2.88226	-324208
1367	2884.37	2.88437	-324208
1368	2886.48	2.88648	-324208
1369	2888.59	2.88859	-324208
1370	2890.7	2.8907	-324208
1371	2892.81	2.89281	-324208
1372	2894.92	2.89492	-324208
1373	2897.03	2.89703	-324208
1374	2899.14	2.89914	-324208
1375	2901.25	2.90125	-324208
1376	2903.36	2.90336	-324208
1377	2905.47	2.90547	-324208
1378	2907.58	2.90758	-324208
1379	2909.69	2.90969	-324208
1380	2911.8	2.9118	-324208
1381	2913.91	2.91391	-324208
1382	2916.02	2.91602	-324208
1383	2918.13	2.91813	-324208
1384	2920.24	2.92024	-324208
1385	2922.35	2.92235	-324208
1386	2924.46	2.92446	-324208
1387	2926.57	2.92657	-324208
1388	2928.68	2.92868	-324208
1389	2930.79	2.93079	-324208
1390	2932.9	2.9329	-324208
1391	2935.01	2.93501	-324208
1392	2937.12	2.93712	-324208
1393	2939.23	2.93923	-324208
1394	2941.34	2.94134	-324208
1395	2943.45	2.94345	-324208
1396	2945.56	2.94556	-324208
1397	2947.67	2.94767	-324208
1398	2949.78	2.94978	-324208
1399	2951.89	2.95189	-324208
1400	2954	2.954	-324208
1401	2956.11	2.95611	-324208
1402	2958.22	2.95822	-324208
1403	2960.33	2.96033	-324208
1404	2962.44	2.96244	-324208
1405	2964.55	2.96455	-324208
1406	2966.66	2.96666	-324208
1407	2968.77	2.96877	-324208
1408	2970.88	2.97088	-324208
1409	2972.99	2.97299	-324208
1410	2975.1	2.9751	-324208
1411	2977.21	2.97721	-324208
1412	2979.32	2.97932	-324208
1413	2981.43	2.98143	-324208
1414	2983.54	2.98354	-324208
1415	2985.65	2.98565	-324208
1416	2987.76	2.98776	-324208
1417	2989.87	2.98987	-324208
1418	2991.98	2.99198	-324208
1419	2994.09	2.99409	-324208
1420	2996.2	2.9962	-324208
1421	2998.31	2.99831	-324208
1422	3000.42	3.00042	-324208
1423	3002.53	3.00253	-324208
1424	3004.64	3.00464	-324208
1425	3006.75	3.00675	-324208
1426	3008.86	3.00886	-324208
1427	3010.97	3.01097	-324208
1428	3013.08	3.01308	-324208
1429	3015.19	3.01519	-324208
1430	3017.3	3.0173	-324208
1431	3019.41	3.01941	-324208
1432	3021.52	3.02152	-324208
1433	3023.63	3.02363	-324208
1434	3025.74	3.02574	-324208
1435	3027.85	3.02785	-324208
1436	3029.96	3.02996	-324208
1437	3032.07	3.03207	-324208
1438	3034.18	3.03418	-324208
1439	3036.29	3.03629	-324208
1440	3038.4	3.0384	-324208
1441	3040.51	3.04051	-324208
1442	3042.62	3.04262	-324208
1443	3044.73	3.04473	-324208
1444	3046.84	3.04684	-324208
1445	3048.95	3.04895	-324208
1446	3051.06	3.05106	-324208
1447	3053.17	3.05317	-324208
1448	3055.28	3.05528	-324208
1449	3057.39	3.05739	-324208
1450	3059.5	3.0595	-324208
1451	3061.61	3.06161	-324208
1452	3063.72	3.06372	-324208
1453	3065.83	3.06583	-324208
1454	3067.94	3.06794	-324208
1455	3070.05	3.07005	-324208
1456	3072.16	3.07216	-324208
1457	3074.27	3.07427	-324208
1458	3076.38	3.07638	-324208
1459	3078.49	3.07849	-324208
1460	3080.6	3.0806	-324208
1461	3082.71	3.08271	-324208
1462	3084.82	3.08482	-324208
1463	3086.93	3.08693	-324208
1464	3089.04	3.08904	-324208
1465	3091.15	3.09115	-324208
1466	3093.26	3.09326	-324208
1467	3095.37	3.09537	-324208
1468	3097.48	3.09748	-324208
1469	3099.59	3.09959	-324208
1470	3101.7	3.1017	-324208
1471	3103.81	3.10381	-324208
1472	3105.92	3.10592	-324208
1473	3108.03	3.10803	-324208
1474	3110.14	3.11014	-324208
1475	3112.25	3.11225	-324208
1476	3114.36	3.11436	-324208
1477	3116.47	3.11647	-324208
1478	3118.58	3.11858	-324208
1479	3120.69	3.12069	-324208
1480	3122.8	3.1228	-324208
1481	3124.91	3.12491	-324208
1482	3127.02	3.12702	-324208
1483	3129.13	3.12913	-324208
1484	3131.24	3.13124	-324208
1485	3133.35	3.13335	-324208
1486	3135.46	3.13546	-324208
1487	3137.57	3.13757	-324208
1488	3139.68	3.13968	-324208
1489	3141.79	3.14179	-324208
1490	3143.9	3.1439	-324208
1491	3146.01	3.14601	-324208
1492	3148.12	3.14812	-324208
1493	3150.23	3.15023	-324208
1494	3152.34	3.15234	-324208
1495	3154.45	3.15445	-324208
1496	3156.56	3.15656	-324208
1497	3158.67	3.15867	-324208
1498	3160.78	3.16078	-324208
1499	3162.89	3.16289	-324208
1500	3165	3.165	-324208
1501	3167.11	3.16711	-324208
1502	3169.22	3.16922	-324208
1503	3171.33	3.17133	-324208
1504	3173.44	3.17344	-324208
1505	3175.55	3.17555	-324208
1506	3177.66	3.17766	-324208
1507	3179.77	3.17977	-324208
1508	3181.88	3.18188	-324208
1509	3183.99	3.18399	-324208
1510	3186.1	3.1861	-324208
1511	3188.21	3.18821	-324208
1512	3190.32	3.19032	-324208
1513	3192.43	3.19243	-324208
1514	3194.54	3.19454	-324208
1515	3196.65	3.19665	-324208
1516	3198.76	3.19876	-324208
1517	3200.87	3.20087	-324208
1518	3202.98	3.20298	-324208
1519	3205.09	3.20509	-324208
1520	3207.2	3.2072	-324208
1521	3209.31	3.20931	-324208
1522	3211.42	3.21142	-324208
1523	3213.53	3.21353	-324208
1524	3215.64	3.21564	-324208
1525	3217.75	3.21775	-324208
1526	3219.86	3.21986	-324208
1527	3221.97	3.22197	-324208
1528	3224.08	3.22408	-324208
1529	3226.19	3.22619	-324208
1530	3228.3	3.2283	-324208
1531	3230.41	3.23041	-324208
1532	3232.52	3.23252	-324208
1533	3234.63	3.23463	-324208
1534	3236.74	3.23674	-324208
1535	3238.85	3.23885	-324208
1536	3240.96	3.24096	-324208
1537	3243.07	3.24307	-324208
1538	3245.18	3.24518	-324208
1539	3247.29	3.24729	-324208
1540	3249.4	3.2494	-324208
1541	3251.51	3.25151	-324208
1542	3253.62	3.25362	-324208
1543	3255.73	3.25573	-324208
1544	3257.84	3.25784	-324208
1545	3259.95	3.25995	-324208
1546	3262.06	3.26206	-324208
1547	3264.17	3.26417	-324208
1548	3266.28	3.26628	-324208
1549	3268.39	3.26839	-324208
1550	3270.5	3.2705	-324208
1551	3272.61	3.27261	-324208
1552	3274.72	3.27472	-324208
1553	3276.83	3.27683	-324208
1554	3278.94	3.27894	-324208
1555	3281.05	3.28105	-324208
1556	3283.16	3.28316	-324208
1557	3285.27	3.28527	-324208
1558	3287.38	3.28738	-324208
1559	3289.49	3.28949	-324208
1560	3291.6	3.2916	-324208
1561	3293.71	3.29371	-324208
1562	3295.82	3.29582	-324208
1563	3297.93	3.29793	-324208
1564	3300.04	3.30004	-324208
1565	3302.15	3.30215	-324208
1566	3304.26	3.30426	-324208
1567	3306.37	3.30637	-324208
1568	3308.48	3.30848	-324208
1569	3310.59	3.31059	-324208
1570	3312.7	3.3127	-324208
1571	3314.81	3.31481	-324208
1572	3316.92	3.31692	-324208
1573	3319.03	3.31903	-324208
1574	3321.14	3.32114	-324208
1575	3323.25	3.32325	-324208
1576	3325.36	3.32536	-324208
1577	3327.47	3.32747	-324208
1578	3329.58	3.32958	-324208
1579	3331.69	3.33169	-324208
1580	3333.8	3.3338	-324208
1581	3335.91	3.33591	-324208
1582	3338.02	3.33802	-324208
1583	3340.13	3.34013	-324208
1584	3342.24	3.34224	-324208
1585	3344.35	3.34435	-324208
1586	3346.46	3.34646	-324208
1587	3348.57	3.34857	-324208
1588	3350.68	3.35068	-324208
1589	3352.79	3.35279	-324208
1590	3354.9	3.3549	-324208
1591	3357.01	3.35701	-324208
1592	3359.12	3.35912	-324208
1593	3361.23	3.36123	-324208
1594	3363.34	3.36334	-324208
1595	3365.45	3.36545	-324208
1596	3367.56	3.36756	-324208
1597	3369.67	3.36967	-324208
1598	3371.78	3.37178	-324208
1599	3373.89	3.37389	-324208
1600	3376	3.376	-324208
1601	3378.11	3.37811	-324208
1602	3380.22	3.38022	-324208
1603	3382.33	3.38233	-324208
1604	3384.44	3.38444	-324208
1605	3386.55	3.38655	-324208
1606	3388.66	3.38866	-324208
1607	3390.77	3.39077	-324208
1608	3392.88	3.39288	-324208
1609	3394.99	3.39499	-324208
1610	3397.1	3.3971	-324208
1611	3399.21	3.39921	-324208
1612	3401.32	3.40132	-324208
1613	3403.43	3.40343	-324208
1614	3405.54	3.40554	-324208
1615	3407.65	3.40765	-324208
1616	3409.76	3.40976	-324208
1617	3411.87	3.41187	-324208
1618	3413.98	3.41398	-324208
1619	3416.09	3.41609	-324208
1620	3418.2	3.4182	-324208
1621	3420.31	3.42031	-324208
1622	3422.42	3.42242	-324208
1623	3424.53	3.42453	-324208
1624	3426.64	3.42664	-324208
1625	3428.75	3.42875	-324208
1626	3430.86	3.43086	-324208
1627	3432.97	3.43297	-324208
1628	3435.08	3.43508	-324208
1629	3437.19	3.43719	-324208
1630	3439.3	3.4393	-324208
1631	3441.41	3.44141	-324208
1632	3443.52	3.44352	-324208
1633	3445.63	3.44563	-324208
1634	3447.74	3.44774	-324208
1635	3449.85	3.44985	-324208
1636	3451.96	3.45196	-324208
1637	3454.07	3.45407	-324208
1638	3456.18	3.45618	-324208
1639	3458.29	3.45829	-324208
1640	3460.4	3.4604	-324208
1641	3462.51	3.46251	-324208
1642	3464.62	3.46462	-324208
1643	3466.73	3.46673	-324208
1644	3468.84	3.46884	-324208
1645	3470.95	3.47095	-324208
1646	3473.06	3.47306	-324208
1647	3475.17	3.47517	-324208
1648	3477.28	3.47728	-324208
1649	3479.39	3.47939	-324208
1650	3481.5	3.4815	-324208
1651	3483.61	3.48361	-324208
1652	3485.72	3.48572	-324208
1653	3487.83	3.48783	-324208
1654	3489.94	3.48994	-324208
1655	3492.05	3.49205	-324208
1656	3494.16	3.49416	-324208
1657	3496.27	3.49627	-324208
1658	3498.38	3.49838	-324208
1659	3500.49	3.50049	-324208
1660	3502.6	3.5026	-324208
1661	3504.71	3.50471	-324208
1662	3506.82	3.50682	-324208
1663	3508.93	3.50893	-324208
1664	3511.04	3.51104	-324208
1665	3513.15	3.51315	-324208
1666	3515.26	3.51526	-324208
1667	3517.37	3.51737	-324208
1668	3519.48	3.51948	-324208
1669	3521.59	3.52159	-324208
1670	3523.7	3.5237	-324208
1671	3525.81	3.52581	-324208
1672	3527.92	3.52792	-324208
1673	3530.03	3.53003	-324208
1674	3532.14	3.53214	-324208
1675	3534.25	3.53425	-324208
1676	3536.36	3.53636	-324208
1677	3538.47	3.53847	-324208
1678	3540.58	3.54058	-324208
1679	3542.69	3.54269	-324208
1680	3544.8	3.5448	-324208
1681	3546.91	3.54691	-324208
1682	3549.02	3.54902	-324208
1683	3551.13	3.55113	-324208
1684	3553.24	3.55324	-324208
1685	3555.35	3.55535	-324208
1686	3557.46	3.55746	-324208
1687	3559.57	3.55957	-324208
1688	3561.68	3.56168	-324208
1689	3563.79	3.56379	-324208
1690	3565.9	3.5659	-324208
1691	3568.01	3.56801	-324208
1692	3570.12	3.57012	-324208
1693	3572.23	3.57223	-324208
1694	3574.34	3.57434	-324208
1695	3576.45	3.57645	-324208
1696	3578.56	3.57856	-324208
1697	3580.67	3.58067	-324208
1698	3582.78	3.58278	-324208
1699	3584.89	3.58489	-324208
1700	3587	3.587	-324208
1701	3589.11	3.58911	-324208
1702	3591.22	3.59122	-324208
1703	3593.33	3.59333	-324208
1704	3595.44	3.59544	-324208
1705	3597.55	3.59755	-324208
1706	3599.66	3.59966	-324208
1707	3601.77	3.60177	-324208
1708	3603.88	3.60388	-324208
1709	3605.99	3.60599	-324208
1710	3608.1	3.6081	-324208
1711	3610.21	3.61021	-324208
1712	3612.32	3.61232	-324208
1713	3614.43	3.61443	-324208
1714	3616.54	3.61654	-324208
1715	3618.65	3.61865	-324208
1716	3620.76	3.62076	-324208
1717	3622.87	3.62287	-324208
1718	3624.98	3.62498	-324208
1719	3627.09	3.62709	-324208
1720	3629.2	3.6292	-324208
1721	3631.31	3.63131	-324208
1722	3633.42	3.63342	-324208
1723	3635.53	3.63553	-324208
1724	3637.64	3.63764	-324208
1725	3639.75	3.63975	-324208
1726	3641.86	3.64186	-324208
1727	3643.97	3.64397	-324208
1728	3646.08	3.64608	-324208
1729	3648.19	3.64819	-324208
1730	3650.3	3.6503	-324208
1731	3652.41	3.65241	-324208
1732	3654.52	3.65452	-324208
1733	3656.63	3.65663	-324208
1734	3658.74	3.65874	-324208
1735	3660.85	3.66085	-324208
1736	3662.96	3.66296	-324208
1737	3665.07	3.66507	-324208
1738	3667.18	3.66718	-324208
1739	3669.29	3.66929	-324208
1740	3671.4	3.6714	-324208
1741	3673.51	3.67351	-324208
1742	3675.62	3.67562	-324208
1743	3677.73	3.67773	-324208
1744	3679.84	3.67984	-324208
1745	3681.95	3.68195	-324208
1746	3684.06	3.68406	-324208
1747	3686.17	3.68617	-324208
1748	3688.28	3.68828	-324208
1749	3690.39	3.69039	-324208
1750	3692.5	3.6925	-324208
1751	3694.61	3.69461	-324208
1752	3696.72	3.69672	-324208
1753	3698.83	3.69883	-324208
1754	3700.94	3.70094	-324208
1755	3703.05	3.70305	-324208
1756	3705.16	3.70516	-324208
1757	3707.27	3.70727	-324208
1758	3709.38	3.70938	-324208
1759	3711.49	3.71149	-324208
1760	3713.6	3.7136	-324208
1761	3715.71	3.71571	-324208
1762	3717.82	3.71782	-324208
1763	3719.93	3.71993	-324208
1764	3722.04	3.72204	-324208
1765	3724.15	3.72415	-324208
1766	3726.26	3.72626	-324208
1767	3728.37	3.72837	-324208
1768	3730.48	3.73048	-324208
1769	3732.59	3.73259	-324208
1770	3734.7	3.7347	-324208
1771	3736.81	3.73681	-324208
1772	3738.92	3.73892	-324208
1773	3741.03	3.74103	-324208
1774	3743.14	3.74314	-324208
1775	3745.25	3.74525	-324208
1776	3747.36	3.74736	-324208
1777	3749.47	3.74947	-324208
1778	3751.58	3.75158	-324208
1779	3753.69	3.75369	-324208
1780	3755.8	3.7558	-324208
1781	3757.91	3.75791	-324208
1782	3760.02	3.76002	-324208
1783	3762.13	3.76213	-324208
1784	3764.24	3.76424	-324208
1785	3766.35	3.76635	-324208
1786	3768.46	3.76846	-324208
1787	3770.57	3.77057	-324208
1788	3772.68	3.77268	-324208
1789	3774.79	3.77479	-324208
1790	3776.9	3.7769	-324208
1791	3779.01	3.77901	-324208
1792	3781.12	3.78112	-324208
1793	3783.23	3.78323	-324208
1794	3785.34	3.78534	-324208
1795	3787.45	3.78745	-324208
1796	3789.56	3.78956	-324208
1797	3791.67	3.79167	-324208
1798	3793.78	3.79378	-324208
1799	3795.89	3.79589	-324208
1800	3798	3.798	-324208
1801	3800.11	3.80011	-324208
1802	3802.22	3.80222	-324208
1803	3804.33	3.80433	-324208
1804	3806.44	3.80644	-324208
1805	3808.55	3.80855	-324208
1806	3810.66	3.81066	-324208
1807	3812.77	3.81277	-324208
1808	3814.88	3.81488	-324208
1809	3816.99	3.81699	-324208
1810	3819.1	3.8191	-324208
1811	3821.21	3.82121	-324208
1812	3823.32	3.82332	-324208
1813	3825.43	3.82543	-324208
1814	3827.54	3.82754	-324208
1815	3829.65	3.82965	-324208
1816	3831.76	3.83176	-324208
1817	3833.87	3.83387	-324208
1818	3835.98	3.83598	-324208
1819	3838.09	3.83809	-324208
1820	3840.2	3.8402	-324208
1821	3842.31	3.84231	-324208
1822	3844.42	3.84442	-324208
1823	3846.53	3.84653	-324208
1824	3848.64	3.84864	-324208
1825	3850.75	3.85075	-324208
1826	3852.86	3.85286	-324208
1827	3854.97	3.85497	-324208
1828	3857.08	3.85708	-324208
1829	3859.19	3.85919	-324208
1830	3861.3	3.8613	-324208
1831	3863.41	3.86341	-324208
1832	3865.52	3.86552	-324208
1833	3867.63	3.86763	-324208
1834	3869.74	3.86974	-324208
1835	3871.85	3.87185	-324208
1836	3873.96	3.87396	-324208
1837	3876.07	3.87607	-324208
1838	3878.18	3.87818	-324208
1839	3880.29	3.88029	-324208
1840	3882.4	3.8824	-324208
1841	3884.51	3.88451	-324208
1842	3886.62	3.88662	-324208
1843	3888.73	3.88873	-324208
1844	3890.84	3.89084	-324208
1845	3892.95	3.89295	-324208
1846	3895.06	3.89506	-324208
1847	3897.17	3.89717	-324208
1848	3899.28	3.89928	-324208
1849	3901.39	3.90139	-324208
1850	3903.5	3.9035	-324208
1851	3905.61	3.90561	-324208
1852	3907.72	3.90772	-324208
1853	3909.83	3.90983	-324208
1854	3911.94	3.91194	-324208
1855	3914.05	3.91405	-324208
1856	3916.16	3.91616	-324208
1857	3918.27	3.91827	-324208
1858	3920.38	3.92038	-324208
1859	3922.49	3.92249	-324208
1860	3924.6	3.9246	-324208
1861	3926.71	3.92671	-324208
1862	3928.82	3.92882	-324208
1863	3930.93	3.93093	-324208
1864	3933.04	3.93304	-324208
1865	3935.15	3.93515	-324208
1866	3937.26	3.93726	-324208
1867	3939.37	3.93937	-324208
1868	3941.48	3.94148	-324208
1869	3943.59	3.94359	-324208
1870	3945.7	3.9457	-324208
1871	3947.81	3.94781	-324208
1872	3949.92	3.94992	-324208
1873	3952.03	3.95203	-324208
1874	3954.14	3.95414	-324208
1875	3956.25	3.95625	-324208
1876	3958.36	3.95836	-324208
1877	3960.47	3.96047	-324208
1878	3962.58	3.96258	-324208
1879	3964.69	3.96469	-324208
1880	3966.8	3.9668	-324208
1881	3968.91	3.96891	-324208
1882	3971.02	3.97102	-324208
1883	3973.13	3.97313	-324208
1884	3975.24	3.97524	-324208
1885	3977.35	3.97735	-324208
1886	3979.46	3.97946	-324208
1887	3981.57	3.98157	-324208
1888	3983.68	3.98368	-324208
1889	3985.79	3.98579	-324208
1890	3987.9	3.9879	-324208
1891	3990.01	3.99001	-324208
1892	3992.12	3.99212	-324208
1893	3994.23	3.99423	-324208
1894	3996.34	3.99634	-324208
1895	3998.45	3.99845	-324208
1896	4000.56	4.00056	-324208
1897	4002.67	4.00267	-324208
1898	4004.78	4.00478	-324208
1899	4006.89	4.00689	-324208
1900	4009	4.009	-324208
1901	4011.11	4.01111	-324208
1902	4013.22	4.01322	-324208
1903	4015.33	4.01533	-324208
1904	4017.44	4.01744	-324208
1905	4019.55	4.01955	-324208
1906	4021.66	4.02166	-324208
1907	4023.77	4.02377	-324208
1908	4025.88	4.02588	-324208
1909	4027.99	4.02799	-324208
1910	4030.1	4.0301	-324208
1911	4032.21	4.03221	-324208
1912	4034.32	4.03432	-324208
1913	4036.43	4.03643	-324208
1914	4038.54	4.03854	-324208
1915	4040.65	4.04065	-324208
1916	4042.76	4.04276	-324208
1917	4044.87	4.04487	-324208
1918	4046.98	4.04698	-324208
1919	4049.09	4.04909	-324208
1920	4051.2	4.0512	-324208
1921	4053.31	4.05331	-324208
1922	4055.42	4.05542	-324208
1923	4057.53	4.05753	-324208
1924	4059.64	4.05964	-324208
1925	4061.75	4.06175	-324208
1926	4063.86	4.06386	-324208
1927	4065.97	4.06597	-324208
1928	4068.08	4.06808	-324208
1929	4070.19	4.07019	-324208
1930	4072.3	4.0723	-324208
1931	4074.41	4.07441	-324208
1932	4076.52	4.07652	-324208
1933	4078.63	4.07863	-324208
1934	4080.74	4.08074	-324208
1935	4082.85	4.08285	-324208
1936	4084.96	4.08496	-324208
1937	4087.07	4.08707	-324208
1938	4089.18	4.08918	-324208
1939	4091.29	4.09129	-324208
1940	4093.4	4.0934	-324208
1941	4095.51	4.09551	-324208
1942	4097.62	4.09762	-324208
1943	4099.73	4.09973	-324208
1944	4101.84	4.10184	-324208
1945	4103.95	4.10395	-324208
1946	4106.06	4.10606	-324208
1947	4108.17	4.10817	-324208
1948	4110.28	4.11028	-324208
1949	4112.39	4.11239	-324208
1950	4114.5	4.1145	-324208
1951	4116.61	4.11661	-324208
1952	4118.72	4.11872	-324208
1953	4120.83	4.12083	-324208
1954	4122.94	4.12294	-324208
1955	4125.05	4.12505	-324208
1956	4127.16	4.12716	-324208
1957	4129.27	4.12927	-324208
1958	4131.38	4.13138	-324208
1959	4133.49	4.13349	-324208
1960	4135.6	4.1356	-324208
1961	4137.71	4.13771	-324208
1962	4139.82	4.13982	-324208
1963	4141.93	4.14193	-324208
1964	4144.04	4.14404	-324208
1965	4146.15	4.14615	-324208
1966	4148.26	4.14826	-324208
1967	4150.37	4.15037	-324208
1968	4152.48	4.15248	-324208
1969	4154.59	4.15459	-324208
1970	4156.7	4.1567	-324208
1971	4158.81	4.15881	-324208
1972	4160.92	4.16092	-324208
1973	4163.03	4.16303	-324208
1974	4165.14	4.16514	-324208
1975	4167.25	4.16725	-324208
1976	4169.36	4.16936	-324208
1977	4171.47	4.17147	-324208
1978	4173.58	4.17358	-324208
1979	4175.69	4.17569	-324208
1980	4177.8	4.1778	-324208
1981	4179.91	4.17991	-324208
1982	4182.02	4.18202	-324208
1983	4184.13	4.18413	-324208
1984	4186.24	4.18624	-324208
1985	4188.35	4.18835	-324208
1986	4190.46	4.19046	-324208
1987	4192.57	4.19257	-324208
1988	4194.68	4.19468	-324208
1989	4196.79	4.19679	-324208
1990	4198.9	4.1989	-324208
1991	4201.01	4.20101	-324208
1992	4203.12	4.20312	-324208
1993	4205.23	4.20523	-324208
1994	4207.34	4.20734	-324208
1995	4209.45	4.20945	-324208
1996	4211.56	4.21156	-324208
1997	4213.67	4.21367	-324208
1998	4215.78	4.21578	-324208
1999	4217.89	4.21789	-324208
[truncated: 1 more rows]

## Sheet: arc_model_min_AGV_complete_time
lap	time	time (ms)	Hamiltonian	Hamiltonian
1	2.11	0.00211	976932	976932
2	4.22	0.00422	1.59423e+06	976932
3	6.33	0.00633	1.61947e+06	976932
4	8.44	0.00844	1.61947e+06	976932
5	10.55	0.01055	1.61947e+06	976932
6	12.66	0.01266	1.61947e+06	976932
7	14.77	0.01477	1.61947e+06	976932
8	16.88	0.01688	1.61947e+06	976932
9	18.99	0.01899	1.61947e+06	976932
10	21.1	0.0211	1.61947e+06	976932
11	23.21	0.02321	1.61947e+06	976932
12	25.32	0.02532	1.61947e+06	976932
13	27.43	0.02743	1.61947e+06	976932
14	29.54	0.02954	1.61947e+06	976932
15	31.65	0.03165	1.61947e+06	976932
16	33.76	0.03376	1.61947e+06	976932
17	35.87	0.03587	1.61947e+06	976932
18	37.98	0.03798	1.61947e+06	976932
19	40.09	0.04009	1.61947e+06	976932
20	42.2	0.0422	1.61947e+06	976932
21	44.31	0.04431	1.61947e+06	976932
22	46.42	0.04642	1.61947e+06	976932
23	48.53	0.04853	1.61947e+06	976932
24	50.64	0.05064	1.61947e+06	976932
25	52.75	0.05275	1.61947e+06	976932
26	54.86	0.05486	1.61947e+06	976932
27	56.97	0.05697	1.61947e+06	976932
28	59.08	0.05908	1.61947e+06	976932
29	61.19	0.06119	1.61947e+06	976932
30	63.3	0.0633	1.61947e+06	976932
31	65.41	0.06541	1.61947e+06	976932
32	67.52	0.06752	1.61947e+06	976932
33	69.63	0.06963	1.61947e+06	976932
34	71.74	0.07174	1.61947e+06	976932
35	73.85	0.07385	1.61947e+06	976932
36	75.96	0.07596	1.61947e+06	976932
37	78.07	0.07807	1.61947e+06	976932
38	80.18	0.08018	1.61947e+06	976932
39	82.29	0.08229	1.61947e+06	976932
40	84.4	0.0844	1.61947e+06	976932
41	86.51	0.08651	1.61947e+06	976932
42	88.62	0.08862	1.61947e+06	976932
43	90.73	0.09073	1.61947e+06	976932
44	92.84	0.09284	1.61947e+06	976932
45	94.95	0.09495	1.61947e+06	976932
46	97.06	0.09706	1.61947e+06	976932
47	99.17	0.09917	1.61947e+06	976932
48	101.28	0.10128	1.61947e+06	976932
49	103.39	0.10339	1.61947e+06	976932
50	105.5	0.1055	1.61947e+06	976932
51	107.61	0.10761	1.61947e+06	976932
52	109.72	0.10972	1.61947e+06	976932
53	111.83	0.11183	1.61947e+06	976932
54	113.94	0.11394	1.61947e+06	976932
55	116.05	0.11605	1.61947e+06	976932
56	118.16	0.11816	1.61947e+06	976932
57	120.27	0.12027	1.61947e+06	976932
58	122.38	0.12238	1.61947e+06	976932
59	124.49	0.12449	1.61947e+06	976932
60	126.6	0.1266	1.61947e+06	976932
61	128.71	0.12871	1.61947e+06	976932
62	130.82	0.13082	1.61947e+06	976932
63	132.93	0.13293	1.61947e+06	976932
64	135.04	0.13504	1.61947e+06	976932
65	137.15	0.13715	1.61947e+06	976932
66	139.26	0.13926	1.61947e+06	976932
67	141.37	0.14137	1.61947e+06	976932
68	143.48	0.14348	1.61947e+06	976932
69	145.59	0.14559	1.61947e+06	976932
70	147.7	0.1477	1.61947e+06	976932
71	149.81	0.14981	1.61947e+06	976932
72	151.92	0.15192	1.61947e+06	976932
73	154.03	0.15403	1.61947e+06	976932
74	156.14	0.15614	1.61947e+06	976932
75	158.25	0.15825	1.61947e+06	976932
76	160.36	0.16036	1.61947e+06	976932
77	162.47	0.16247	1.61947e+06	976932
78	164.58	0.16458	1.61947e+06	976932
79	166.69	0.16669	1.61947e+06	976932
80	168.8	0.1688	1.61947e+06	976932
81	170.91	0.17091	1.61947e+06	976932
82	173.02	0.17302	1.61947e+06	976932
83	175.13	0.17513	1.61947e+06	976932
84	177.24	0.17724	1.61947e+06	976932
85	179.35	0.17935	1.61947e+06	976932
86	181.46	0.18146	1.61947e+06	976932
87	183.57	0.18357	1.61947e+06	976932
88	185.68	0.18568	1.61947e+06	976932
89	187.79	0.18779	1.61947e+06	976932
90	189.9	0.1899	1.61947e+06	976932
91	192.01	0.19201	1.61947e+06	976932
92	194.12	0.19412	1.61947e+06	976932
93	196.23	0.19623	1.61947e+06	976932
94	198.34	0.19834	1.61947e+06	976932
95	200.45	0.20045	1.61947e+06	976932
96	202.56	0.20256	1.61947e+06	976932
97	204.67	0.20467	1.61947e+06	976932
98	206.78	0.20678	1.61947e+06	976932
99	208.89	0.20889	1.61947e+06	976932
100	211	0.211	1.61947e+06	976932
101	213.11	0.21311	1.61947e+06	976932
102	215.22	0.21522	1.61947e+06	976932
103	217.33	0.21733	1.61947e+06	976932
104	219.44	0.21944	1.61947e+06	976932
105	221.55	0.22155	1.61947e+06	976932
106	223.66	0.22366	1.61947e+06	976932
107	225.77	0.22577	1.61947e+06	976932
108	227.88	0.22788	1.61947e+06	976932
109	229.99	0.22999	1.61947e+06	976932
110	232.1	0.2321	1.61947e+06	976932
111	234.21	0.23421	1.61947e+06	976932
112	236.32	0.23632	1.61947e+06	976932
113	238.43	0.23843	1.61947e+06	976932
114	240.54	0.24054	1.61947e+06	976932
115	242.65	0.24265	1.61947e+06	976932
116	244.76	0.24476	1.61947e+06	976932
117	246.87	0.24687	1.61947e+06	976932
118	248.98	0.24898	1.61947e+06	976932
119	251.09	0.25109	1.61947e+06	976932
120	253.2	0.2532	1.61947e+06	976932
121	255.31	0.25531	1.61947e+06	976932
122	257.42	0.25742	1.61947e+06	976932
123	259.53	0.25953	1.61947e+06	976932
124	261.64	0.26164	1.61947e+06	976932
125	263.75	0.26375	1.61947e+06	976932
126	265.86	0.26586	1.61947e+06	976932
127	267.97	0.26797	1.61947e+06	976932
128	270.08	0.27008	1.61947e+06	976932
129	272.19	0.27219	1.61947e+06	976932
130	274.3	0.2743	1.61947e+06	976932
131	276.41	0.27641	1.61947e+06	976932
132	278.52	0.27852	1.61947e+06	976932
133	280.63	0.28063	1.61947e+06	976932
134	282.74	0.28274	1.61947e+06	976932
135	284.85	0.28485	1.61947e+06	976932
136	286.96	0.28696	1.61947e+06	976932
137	289.07	0.28907	1.61947e+06	976932
138	291.18	0.29118	1.61947e+06	976932
139	293.29	0.29329	1.61947e+06	976932
140	295.4	0.2954	1.61947e+06	976932
141	297.51	0.29751	1.61947e+06	976932
142	299.62	0.29962	1.61947e+06	976932
143	301.73	0.30173	1.61947e+06	976932
144	303.84	0.30384	1.61947e+06	976932
145	305.95	0.30595	1.61947e+06	976932
146	308.06	0.30806	1.61947e+06	976932
147	310.17	0.31017	1.61947e+06	976932
148	312.28	0.31228	1.61947e+06	976932
149	314.39	0.31439	1.61947e+06	976932
150	316.5	0.3165	1.61947e+06	976932
151	318.61	0.31861	1.61947e+06	976932
152	320.72	0.32072	1.61947e+06	976932
153	322.83	0.32283	1.61947e+06	976932
154	324.94	0.32494	1.61947e+06	976932
155	327.05	0.32705	1.61947e+06	976932
156	329.16	0.32916	1.61947e+06	976932
157	331.27	0.33127	1.61947e+06	976932
158	333.38	0.33338	1.61947e+06	976932
159	335.49	0.33549	1.61947e+06	976932
160	337.6	0.3376	1.61947e+06	976932
161	339.71	0.33971	1.61947e+06	976932
162	341.82	0.34182	1.61947e+06	976932
163	343.93	0.34393	1.61947e+06	976932
164	346.04	0.34604	1.61947e+06	976932
165	348.15	0.34815	1.61947e+06	976932
166	350.26	0.35026	1.61947e+06	976932
167	352.37	0.35237	1.61947e+06	976932
168	354.48	0.35448	1.61947e+06	976932
169	356.59	0.35659	1.61947e+06	976932
170	358.7	0.3587	1.61947e+06	976932
171	360.81	0.36081	1.61947e+06	976932
172	362.92	0.36292	1.61947e+06	976932
173	365.03	0.36503	1.61947e+06	976932
174	367.14	0.36714	1.61947e+06	976932
175	369.25	0.36925	1.61947e+06	976932
176	371.36	0.37136	1.61947e+06	976932
177	373.47	0.37347	1.61947e+06	976932
178	375.58	0.37558	1.61947e+06	976932
179	377.69	0.37769	1.61947e+06	976932
180	379.8	0.3798	1.61947e+06	976932
181	381.91	0.38191	1.61947e+06	976932
182	384.02	0.38402	1.61947e+06	976932
183	386.13	0.38613	1.61947e+06	976932
184	388.24	0.38824	1.61947e+06	976932
185	390.35	0.39035	1.61947e+06	976932
186	392.46	0.39246	1.61947e+06	976932
187	394.57	0.39457	1.61947e+06	976932
188	396.68	0.39668	1.61947e+06	976932
189	398.79	0.39879	1.61947e+06	976932
190	400.9	0.4009	1.61947e+06	976932
191	403.01	0.40301	1.61947e+06	976932
192	405.12	0.40512	1.61947e+06	976932
193	407.23	0.40723	1.61947e+06	976932
194	409.34	0.40934	1.61947e+06	976932
195	411.45	0.41145	1.61947e+06	976932
196	413.56	0.41356	1.61947e+06	976932
197	415.67	0.41567	1.61947e+06	976932
198	417.78	0.41778	1.61947e+06	976932
199	419.89	0.41989	1.61947e+06	976932
200	422	0.422	1.61947e+06	976932
201	424.11	0.42411	1.61947e+06	976932
202	426.22	0.42622	1.61947e+06	976932
203	428.33	0.42833	1.61947e+06	976932
204	430.44	0.43044	1.61947e+06	976932
205	432.55	0.43255	1.61947e+06	976932
206	434.66	0.43466	1.61947e+06	976932
207	436.77	0.43677	1.61947e+06	976932
208	438.88	0.43888	1.61947e+06	976932
209	440.99	0.44099	1.61947e+06	976932
210	443.1	0.4431	1.61947e+06	976932
211	445.21	0.44521	1.61947e+06	976932
212	447.32	0.44732	1.61947e+06	976932
213	449.43	0.44943	1.61947e+06	976932
214	451.54	0.45154	1.61947e+06	976932
215	453.65	0.45365	1.61947e+06	976932
216	455.76	0.45576	1.61947e+06	976932
217	457.87	0.45787	1.61947e+06	976932
218	459.98	0.45998	1.61947e+06	976932
219	462.09	0.46209	1.61947e+06	976932
220	464.2	0.4642	1.61947e+06	976932
221	466.31	0.46631	1.61947e+06	976932
222	468.42	0.46842	1.61947e+06	976932
223	470.53	0.47053	1.61947e+06	976932
224	472.64	0.47264	1.61947e+06	976932
225	474.75	0.47475	1.61947e+06	976932
226	476.86	0.47686	1.61947e+06	976932
227	478.97	0.47897	1.61947e+06	976932
228	481.08	0.48108	1.61947e+06	976932
229	483.19	0.48319	1.61947e+06	976932
230	485.3	0.4853	1.61947e+06	976932
231	487.41	0.48741	1.61947e+06	976932
232	489.52	0.48952	1.61947e+06	976932
233	491.63	0.49163	1.61947e+06	976932
234	493.74	0.49374	1.61947e+06	976932
235	495.85	0.49585	1.61947e+06	976932
236	497.96	0.49796	1.61947e+06	976932
237	500.07	0.50007	1.61947e+06	976932
238	502.18	0.50218	1.61947e+06	976932
239	504.29	0.50429	1.61947e+06	976932
240	506.4	0.5064	1.61947e+06	976932
241	508.51	0.50851	1.61947e+06	976932
242	510.62	0.51062	1.61947e+06	976932
243	512.73	0.51273	1.61947e+06	976932
244	514.84	0.51484	1.61947e+06	976932
245	516.95	0.51695	1.61947e+06	976932
246	519.06	0.51906	1.61947e+06	976932
247	521.17	0.52117	1.61947e+06	976932
248	523.28	0.52328	1.61947e+06	976932
249	525.39	0.52539	1.61947e+06	976932
250	527.5	0.5275	1.61947e+06	976932
251	529.61	0.52961	1.61947e+06	976932
252	531.72	0.53172	1.61947e+06	976932
253	533.83	0.53383	1.61947e+06	976932
254	535.94	0.53594	1.61947e+06	976932
255	538.05	0.53805	1.61947e+06	976932
256	540.16	0.54016	1.61947e+06	976932
257	542.27	0.54227	1.61947e+06	976932
258	544.38	0.54438	1.61947e+06	976932
259	546.49	0.54649	1.61947e+06	976932
260	548.6	0.5486	1.61947e+06	976932
261	550.71	0.55071	1.61947e+06	976932
262	552.82	0.55282	1.61947e+06	976932
263	554.93	0.55493	1.61947e+06	976932
264	557.04	0.55704	1.61947e+06	976932
265	559.15	0.55915	1.61947e+06	976932
266	561.26	0.56126	1.61947e+06	976932
267	563.37	0.56337	1.61947e+06	976932
268	565.48	0.56548	1.61947e+06	976932
269	567.59	0.56759	1.61947e+06	976932
270	569.7	0.5697	1.61947e+06	976932
271	571.81	0.57181	1.61947e+06	976932
272	573.92	0.57392	1.61947e+06	976932
273	576.03	0.57603	1.61947e+06	976932
274	578.14	0.57814	1.61947e+06	976932
275	580.25	0.58025	1.61947e+06	976932
276	582.36	0.58236	1.61947e+06	976932
277	584.47	0.58447	1.61947e+06	976932
278	586.58	0.58658	1.61947e+06	976932
279	588.69	0.58869	1.61947e+06	976932
280	590.8	0.5908	1.61947e+06	976932
281	592.91	0.59291	1.61947e+06	976932
282	595.02	0.59502	1.61947e+06	976932
283	597.13	0.59713	1.61947e+06	976932
284	599.24	0.59924	1.61947e+06	976932
285	601.35	0.60135	1.61947e+06	976932
286	603.46	0.60346	1.61947e+06	976932
287	605.57	0.60557	1.61947e+06	976932
288	607.68	0.60768	1.61947e+06	976932
289	609.79	0.60979	1.61947e+06	976932
290	611.9	0.6119	1.61947e+06	976932
291	614.01	0.61401	1.61947e+06	976932
292	616.12	0.61612	1.61947e+06	976932
293	618.23	0.61823	1.61947e+06	976932
294	620.34	0.62034	1.61947e+06	976932
295	622.45	0.62245	1.61947e+06	976932
296	624.56	0.62456	1.61947e+06	976932
297	626.67	0.62667	1.61947e+06	976932
298	628.78	0.62878	1.61947e+06	976932
299	630.89	0.63089	1.61947e+06	976932
300	633	0.633	1.61947e+06	976932
301	635.11	0.63511	1.61947e+06	976932
302	637.22	0.63722	1.61947e+06	976932
303	639.33	0.63933	1.61947e+06	976932
304	641.44	0.64144	1.61947e+06	976932
305	643.55	0.64355	1.61947e+06	976932
306	645.66	0.64566	1.61947e+06	976932
307	647.77	0.64777	1.61947e+06	976932
308	649.88	0.64988	1.61947e+06	976932
309	651.99	0.65199	1.61947e+06	976932
310	654.1	0.6541	1.61947e+06	976932
311	656.21	0.65621	1.61947e+06	976932
312	658.32	0.65832	1.61947e+06	976932
313	660.43	0.66043	1.61947e+06	976932
314	662.54	0.66254	1.61947e+06	976932
315	664.65	0.66465	1.61947e+06	976932
316	666.76	0.66676	1.61947e+06	976932
317	668.87	0.66887	1.61947e+06	976932
318	670.98	0.67098	1.61947e+06	976932
319	673.09	0.67309	1.61947e+06	976932
320	675.2	0.6752	1.61947e+06	976932
321	677.31	0.67731	1.61947e+06	976932
322	679.42	0.67942	1.61947e+06	976932
323	681.53	0.68153	1.61947e+06	976932
324	683.64	0.68364	1.61947e+06	976932
325	685.75	0.68575	1.61947e+06	976932
326	687.86	0.68786	1.61947e+06	976932
327	689.97	0.68997	1.61947e+06	976932
328	692.08	0.69208	1.61947e+06	976932
329	694.19	0.69419	1.61947e+06	976932
330	696.3	0.6963	1.61947e+06	976932
331	698.41	0.69841	1.61947e+06	976932
332	700.52	0.70052	1.61947e+06	976932
333	702.63	0.70263	1.61947e+06	976932
334	704.74	0.70474	1.61947e+06	976932
335	706.85	0.70685	1.61947e+06	976932
336	708.96	0.70896	1.61947e+06	976932
337	711.07	0.71107	1.61947e+06	976932
338	713.18	0.71318	1.61947e+06	976932
339	715.29	0.71529	1.61947e+06	976932
340	717.4	0.7174	1.61947e+06	976932
341	719.51	0.71951	1.61947e+06	976932
342	721.62	0.72162	1.61947e+06	976932
343	723.73	0.72373	1.61947e+06	976932
344	725.84	0.72584	1.61947e+06	976932
345	727.95	0.72795	1.61947e+06	976932
346	730.06	0.73006	1.61947e+06	976932
347	732.17	0.73217	1.61947e+06	976932
348	734.28	0.73428	1.61947e+06	976932
349	736.39	0.73639	1.61947e+06	976932
350	738.5	0.7385	1.61947e+06	976932
351	740.61	0.74061	1.61947e+06	976932
352	742.72	0.74272	1.61947e+06	976932
353	744.83	0.74483	1.61947e+06	976932
354	746.94	0.74694	1.61947e+06	976932
355	749.05	0.74905	1.61947e+06	976932
356	751.16	0.75116	1.61947e+06	976932
357	753.27	0.75327	1.61947e+06	976932
358	755.38	0.75538	1.61947e+06	976932
359	757.49	0.75749	1.61947e+06	976932
360	759.6	0.7596	1.61947e+06	976932
361	761.71	0.76171	1.61947e+06	976932
362	763.82	0.76382	1.61947e+06	976932
363	765.93	0.76593	1.61947e+06	976932
364	768.04	0.76804	1.61947e+06	976932
365	770.15	0.77015	1.61947e+06	976932
366	772.26	0.77226	1.61947e+06	976932
367	774.37	0.77437	1.61947e+06	976932
368	776.48	0.77648	1.61947e+06	976932
369	778.59	0.77859	1.61947e+06	976932
370	780.7	0.7807	1.61947e+06	976932
371	782.81	0.78281	1.61947e+06	976932
372	784.92	0.78492	1.61947e+06	976932
373	787.03	0.78703	1.61947e+06	976932
374	789.14	0.78914	1.61947e+06	976932
375	791.25	0.79125	1.61947e+06	976932
376	793.36	0.79336	1.61947e+06	976932
377	795.47	0.79547	1.61947e+06	976932
378	797.58	0.79758	1.61947e+06	976932
379	799.69	0.79969	1.61947e+06	976932
380	801.8	0.8018	1.61947e+06	976932
381	803.91	0.80391	1.61947e+06	976932
382	806.02	0.80602	1.61947e+06	976932
383	808.13	0.80813	1.61947e+06	976932
384	810.24	0.81024	1.61947e+06	976932
385	812.35	0.81235	1.61947e+06	976932
386	814.46	0.81446	1.61947e+06	976932
387	816.57	0.81657	1.61947e+06	976932
388	818.68	0.81868	1.61947e+06	976932
389	820.79	0.82079	1.61947e+06	976932
390	822.9	0.8229	1.61947e+06	976932
391	825.01	0.82501	1.61947e+06	976932
392	827.12	0.82712	1.61947e+06	976932
393	829.23	0.82923	1.61947e+06	976932
394	831.34	0.83134	1.61947e+06	976932
395	833.45	0.83345	1.61947e+06	976932
396	835.56	0.83556	1.61947e+06	976932
397	837.67	0.83767	1.61947e+06	976932
398	839.78	0.83978	1.61947e+06	976932
399	841.89	0.84189	1.61947e+06	976932
400	844	0.844	1.61947e+06	976932
401	846.11	0.84611	1.61947e+06	976932
402	848.22	0.84822	1.61947e+06	976932
403	850.33	0.85033	1.61947e+06	976932
404	852.44	0.85244	1.61947e+06	976932
405	854.55	0.85455	1.61947e+06	976932
406	856.66	0.85666	1.54655e+06	976932
407	858.77	0.85877	1.61947e+06	976932
408	860.88	0.86088	1.46519e+06	976932
409	862.99	0.86299	1.61947e+06	976932
410	865.1	0.8651	1.61947e+06	976932
411	867.21	0.86721	1.61947e+06	976932
412	869.32	0.86932	1.61947e+06	976932
413	871.43	0.87143	1.61947e+06	976932
414	873.54	0.87354	1.61947e+06	976932
415	875.65	0.87565	1.61947e+06	976932
416	877.76	0.87776	1.61947e+06	976932
417	879.87	0.87987	1.61947e+06	976932
418	881.98	0.88198	1.61947e+06	976932
419	884.09	0.88409	1.61947e+06	976932
420	886.2	0.8862	1.61947e+06	976932
421	888.31	0.88831	1.61947e+06	976932
422	890.42	0.89042	1.61947e+06	976932
423	892.53	0.89253	1.61947e+06	976932
424	894.64	0.89464	1.61947e+06	976932
425	896.75	0.89675	1.61947e+06	976932
426	898.86	0.89886	1.61947e+06	976932
427	900.97	0.90097	1.61947e+06	976932
428	903.08	0.90308	1.61947e+06	976932
429	905.19	0.90519	1.61947e+06	976932
430	907.3	0.9073	1.61947e+06	976932
431	909.41	0.90941	1.61947e+06	976932
432	911.52	0.91152	1.61947e+06	976932
433	913.63	0.91363	1.61947e+06	976932
434	915.74	0.91574	1.57683e+06	976932
435	917.85	0.91785	1.60679e+06	976932
436	919.96	0.91996	1.61947e+06	976932
437	922.07	0.92207	1.61947e+06	976932
438	924.18	0.92418	1.61947e+06	976932
439	926.29	0.92629	1.61947e+06	976932
440	928.4	0.9284	1.61947e+06	976932
441	930.51	0.93051	1.61947e+06	976932
442	932.62	0.93262	1.61947e+06	976932
443	934.73	0.93473	1.61947e+06	976932
444	936.84	0.93684	1.61947e+06	976932
445	938.95	0.93895	1.61947e+06	976932
446	941.06	0.94106	1.61947e+06	976932
447	943.17	0.94317	1.61947e+06	976932
448	945.28	0.94528	1.61947e+06	976932
449	947.39	0.94739	1.61947e+06	976932
450	949.5	0.9495	1.61947e+06	976932
451	951.61	0.95161	1.61947e+06	976932
452	953.72	0.95372	1.61947e+06	976932
453	955.83	0.95583	1.61947e+06	976932
454	957.94	0.95794	1.61947e+06	976932
455	960.05	0.96005	1.61947e+06	976932
456	962.16	0.96216	1.61947e+06	976932
457	964.27	0.96427	1.61947e+06	976932
458	966.38	0.96638	1.61947e+06	976932
459	968.49	0.96849	1.61947e+06	976932
460	970.6	0.9706	1.61947e+06	976932
461	972.71	0.97271	1.61947e+06	976932
462	974.82	0.97482	1.61947e+06	976932
463	976.93	0.97693	1.61947e+06	976932
464	979.04	0.97904	1.61947e+06	976932
465	981.15	0.98115	1.61947e+06	976932
466	983.26	0.98326	1.61947e+06	976932
467	985.37	0.98537	1.61947e+06	976932
468	987.48	0.98748	1.61947e+06	976932
469	989.59	0.98959	1.61947e+06	976932
470	991.7	0.9917	1.61947e+06	976932
471	993.81	0.99381	1.61947e+06	976932
472	995.92	0.99592	1.61947e+06	976932
473	998.03	0.99803	1.61947e+06	976932
474	1000.14	1.00014	1.61947e+06	976932
475	1002.25	1.00225	1.61947e+06	976932
476	1004.36	1.00436	1.61947e+06	976932
477	1006.47	1.00647	1.61947e+06	976932
478	1008.58	1.00858	1.61947e+06	976932
479	1010.69	1.01069	1.61947e+06	976932
480	1012.8	1.0128	1.61947e+06	976932
481	1014.91	1.01491	1.61947e+06	976932
482	1017.02	1.01702	1.61947e+06	976932
483	1019.13	1.01913	1.61947e+06	976932
484	1021.24	1.02124	1.61947e+06	976932
485	1023.35	1.02335	1.61947e+06	976932
486	1025.46	1.02546	1.61947e+06	976932
487	1027.57	1.02757	1.61947e+06	976932
488	1029.68	1.02968	1.61947e+06	976932
489	1031.79	1.03179	1.61947e+06	976932
490	1033.9	1.0339	1.61947e+06	976932
491	1036.01	1.03601	1.61947e+06	976932
492	1038.12	1.03812	1.61947e+06	976932
493	1040.23	1.04023	1.61947e+06	976932
494	1042.34	1.04234	1.61947e+06	976932
495	1044.45	1.04445	1.61947e+06	976932
496	1046.56	1.04656	1.36027e+06	976932
497	1048.67	1.04867	1.60679e+06	976932
498	1050.78	1.05078	-214808	-214808
499	1052.89	1.05289	1.60679e+06	-214808
500	1055	1.055	446492	-214808
501	1057.11	1.05711	1.60679e+06	-214808
502	1059.22	1.05922	-69168.5	-214808
503	1061.33	1.06133	1.2233e+06	-214808
504	1063.44	1.06344	1.54587e+06	-214808
505	1065.55	1.06555	1.61947e+06	-214808
506	1067.66	1.06766	1.61947e+06	-214808
507	1069.77	1.06977	1.61947e+06	-214808
508	1071.88	1.07188	1.61947e+06	-214808
509	1073.99	1.07399	1.61947e+06	-214808
510	1076.1	1.0761	1.61947e+06	-214808
511	1078.21	1.07821	1.61947e+06	-214808
512	1080.32	1.08032	1.61947e+06	-214808
513	1082.43	1.08243	1.61947e+06	-214808
514	1084.54	1.08454	1.61947e+06	-214808
515	1086.65	1.08665	1.61947e+06	-214808
516	1088.76	1.08876	1.61947e+06	-214808
517	1090.87	1.09087	1.61947e+06	-214808
518	1092.98	1.09298	1.61947e+06	-214808
519	1095.09	1.09509	1.61947e+06	-214808
520	1097.2	1.0972	1.61947e+06	-214808
521	1099.31	1.09931	1.61947e+06	-214808
522	1101.42	1.10142	217652	-214808
523	1103.53	1.10353	1.41481e+06	-214808
524	1105.64	1.10564	896792	-214808
525	1107.75	1.10775	1.2233e+06	-214808
526	1109.86	1.10986	947492	-214808
527	1111.97	1.11197	1.11004e+06	-214808
528	1114.08	1.11408	-65728.5	-214808
529	1116.19	1.11619	1.60679e+06	-214808
530	1118.3	1.1183	137392	-214808
531	1120.41	1.12041	1.61947e+06	-214808
532	1122.52	1.12252	1.09627e+06	-214808
533	1124.63	1.12463	1.61947e+06	-214808
534	1126.74	1.12674	1.55523e+06	-214808
535	1128.85	1.12885	1.61947e+06	-214808
536	1130.96	1.13096	1.61947e+06	-214808
537	1133.07	1.13307	1.61947e+06	-214808
538	1135.18	1.13518	1.61947e+06	-214808
539	1137.29	1.13729	1.61947e+06	-214808
540	1139.4	1.1394	1.61947e+06	-214808
541	1141.51	1.14151	1.61947e+06	-214808
542	1143.62	1.14362	1.61947e+06	-214808
543	1145.73	1.14573	1.61947e+06	-214808
544	1147.84	1.14784	1.33503e+06	-214808
545	1149.95	1.14995	1.60679e+06	-214808
546	1152.06	1.15206	335492	-214808
547	1154.17	1.15417	1.58167e+06	-214808
548	1156.28	1.15628	-298372	-298372
549	1158.39	1.15839	1.00829e+06	-298372
550	1160.5	1.1605	263532	-298372
551	1162.61	1.16261	1.07484e+06	-298372
552	1164.72	1.16472	73928.5	-298372
553	1166.83	1.16683	1.60679e+06	-298372
554	1168.94	1.16894	-178728	-298372
555	1171.05	1.17105	1.61947e+06	-298372
556	1173.16	1.17316	1.26995e+06	-298372
557	1175.27	1.17527	1.61947e+06	-298372
558	1177.38	1.17738	-215168	-298372
559	1179.49	1.17949	1.61947e+06	-298372
560	1181.6	1.1816	-40728.5	-298372
561	1183.71	1.18371	1.23326e+06	-298372
562	1185.82	1.18582	929912	-298372
563	1187.93	1.18793	976932	-298372
564	1190.04	1.19004	976932	-298372
565	1192.15	1.19215	976932	-298372
566	1194.26	1.19426	976932	-298372
567	1196.37	1.19637	976932	-298372
568	1198.48	1.19848	976932	-298372
569	1200.59	1.20059	976932	-298372
570	1202.7	1.2027	976932	-298372
571	1204.81	1.20481	976932	-298372
572	1206.92	1.20692	976932	-298372
573	1209.03	1.20903	976932	-298372
574	1211.14	1.21114	976932	-298372
575	1213.25	1.21325	-338110	-338110
576	1215.36	1.21536	1.01633e+06	-338110
577	1217.47	1.21747	976932	-338110
578	1219.58	1.21958	1.10112e+06	-338110
579	1221.69	1.22169	642692	-338110
580	1223.8	1.2238	1.41481e+06	-338110
581	1225.91	1.22591	-311628	-338110
582	1228.02	1.22802	1.61947e+06	-338110
583	1230.13	1.23013	1.61947e+06	-338110
584	1232.24	1.23224	1.61947e+06	-338110
585	1234.35	1.23435	1.61947e+06	-338110
586	1236.46	1.23646	1.61947e+06	-338110
587	1238.57	1.23857	583292	-338110
588	1240.68	1.24068	976932	-338110
589	1242.79	1.24279	976932	-338110
590	1244.9	1.2449	976932	-338110
591	1247.01	1.24701	764592	-338110
592	1249.12	1.24912	976932	-338110
593	1251.23	1.25123	976932	-338110
594	1253.34	1.25334	976932	-338110
595	1255.45	1.25545	976932	-338110
596	1257.56	1.25756	976932	-338110
597	1259.67	1.25967	976932	-338110
598	1261.78	1.26178	976932	-338110
599	1263.89	1.26389	-236132	-338110
600	1266	1.266	-370972	-370972
601	1268.11	1.26811	-363272	-370972
602	1270.22	1.27022	-370608	-370972
603	1272.33	1.27233	-370252	-370972
604	1274.44	1.27444	-212148	-370972
605	1276.55	1.27655	-280872	-370972
606	1278.66	1.27866	1.61947e+06	-370972
607	1280.77	1.28077	1.38193e+06	-370972
608	1282.88	1.28288	1.61947e+06	-370972
609	1284.99	1.28499	-212148	-370972
610	1287.1	1.2871	1.61947e+06	-370972
611	1289.21	1.28921	15751.5	-370972
612	1291.32	1.29132	-368348	-370972
613	1293.43	1.29343	-369628	-370972
614	1295.54	1.29554	-370588	-370972
615	1297.65	1.29765	976932	-370972
616	1299.76	1.29976	976932	-370972
617	1301.87	1.30187	976932	-370972
618	1303.98	1.30398	976932	-370972
619	1306.09	1.30609	976932	-370972
620	1308.2	1.3082	976932	-370972
621	1310.31	1.31031	976932	-370972
622	1312.42	1.31242	976932	-370972
623	1314.53	1.31453	984650	-370972
624	1316.64	1.31664	766112	-370972
625	1318.75	1.31875	984650	-370972
626	1320.86	1.32086	-16708.5	-370972
627	1322.97	1.32297	1.10112e+06	-370972
628	1325.08	1.32508	430052	-370972
629	1327.19	1.32719	1.53863e+06	-370972
630	1329.3	1.3293	-296708	-370972
631	1331.41	1.33141	1.4262e+06	-370972
632	1333.52	1.33352	1.26363e+06	-370972
633	1335.63	1.33563	1.10112e+06	-370972
634	1337.74	1.33774	293928	-370972
635	1339.85	1.33985	1.06624e+06	-370972
636	1341.96	1.34196	920612	-370972
637	1344.07	1.34407	976932	-370972
638	1346.18	1.34618	976932	-370972
639	1348.29	1.34829	992450	-370972
640	1350.4	1.3504	992450	-370972
641	1352.51	1.35251	1.00033e+06	-370972
642	1354.62	1.35462	1.00033e+06	-370972
643	1356.73	1.35673	1.00033e+06	-370972
644	1358.84	1.35884	1.00033e+06	-370972
645	1360.95	1.36095	1.00033e+06	-370972
646	1363.06	1.36306	1.00033e+06	-370972
647	1365.17	1.36517	1.00033e+06	-370972
648	1367.28	1.36728	1.00033e+06	-370972
649	1369.39	1.36939	-366488	-370972
650	1371.5	1.3715	-224152	-370972
651	1373.61	1.37361	-362210	-370972
652	1375.72	1.37572	-356472	-370972
653	1377.83	1.37783	-369888	-370972
654	1379.94	1.37994	-370972	-370972
655	1382.05	1.38205	-366468	-370972
656	1384.16	1.38416	-367672	-370972
657	1386.27	1.38627	-370608	-370972
658	1388.38	1.38838	-374612	-374612
659	1390.49	1.39049	-370608	-374612
660	1392.6	1.3926	976932	-374612
661	1394.71	1.39471	976932	-374612
662	1396.82	1.39682	976932	-374612
663	1398.93	1.39893	976932	-374612
664	1401.04	1.40104	1.00033e+06	-374612
665	1403.15	1.40315	1.00033e+06	-374612
666	1405.26	1.40526	1.00033e+06	-374612
667	1407.37	1.40737	1.00033e+06	-374612
668	1409.48	1.40948	1.00033e+06	-374612
669	1411.59	1.41159	1.00033e+06	-374612
670	1413.7	1.4137	1.00033e+06	-374612
671	1415.81	1.41581	1.00033e+06	-374612
672	1417.92	1.41792	733932	-374612
673	1420.03	1.42003	1.00033e+06	-374612
674	1422.14	1.42214	-352832	-374612
675	1424.25	1.42425	992450	-374612
676	1426.36	1.42636	961772	-374612
677	1428.47	1.42847	312368	-374612
678	1430.58	1.43058	1.2233e+06	-374612
679	1432.69	1.43269	855692	-374612
680	1434.8	1.4348	306192	-374612
681	1436.91	1.43691	-354568	-374612
682	1439.02	1.43902	976932	-374612
683	1441.13	1.44113	976932	-374612
684	1443.24	1.44324	976932	-374612
685	1445.35	1.44535	976932	-374612
686	1447.46	1.44746	976932	-374612
687	1449.57	1.44957	976932	-374612
688	1451.68	1.45168	976932	-374612
689	1453.79	1.45379	976932	-374612
690	1455.9	1.4559	976932	-374612
691	1458.01	1.45801	976932	-374612
692	1460.12	1.46012	898832	-374612
693	1462.23	1.46223	543468	-374612
694	1464.34	1.46434	898832	-374612
695	1466.45	1.46645	784532	-374612
696	1468.56	1.46856	976932	-374612
697	1470.67	1.47067	-374992	-374992
698	1472.78	1.47278	-374992	-374992
699	1474.89	1.47489	-373872	-374992
700	1477	1.477	-370972	-374992
701	1479.11	1.47911	-374352	-374992
702	1481.22	1.48122	-368404	-374992
703	1483.33	1.48333	-370972	-374992
704	1485.44	1.48544	-370972	-374992
705	1487.55	1.48755	-347908	-374992
706	1489.66	1.48966	-370972	-374992
707	1491.77	1.49177	-370972	-374992
708	1493.88	1.49388	-370972	-374992
709	1495.99	1.49599	-370972	-374992
710	1498.1	1.4981	-370972	-374992
711	1500.21	1.50021	-370972	-374992
712	1502.32	1.50232	-370972	-374992
713	1504.43	1.50443	-370972	-374992
714	1506.54	1.50654	-370972	-374992
715	1508.65	1.50865	-370972	-374992
716	1510.76	1.51076	-370972	-374992
717	1512.87	1.51287	-370972	-374992
718	1514.98	1.51498	-370972	-374992
719	1517.09	1.51709	-370972	-374992
720	1519.2	1.5192	-370972	-374992
721	1521.31	1.52131	-374792	-374992
722	1523.42	1.52342	-378392	-378392
723	1525.53	1.52553	-365200	-378392
724	1527.64	1.52764	-374792	-378392
725	1529.75	1.52975	-378612	-378612
726	1531.86	1.53186	-375612	-378612
727	1533.97	1.53397	-365200	-378612
728	1536.08	1.53608	-375612	-378612
729	1538.19	1.53819	-370972	-378612
730	1540.3	1.5403	-370972	-378612
731	1542.41	1.54241	-370972	-378612
732	1544.52	1.54452	-370972	-378612
733	1546.63	1.54663	-370972	-378612
734	1548.74	1.54874	-370972	-378612
735	1550.85	1.55085	-370972	-378612
736	1552.96	1.55296	-370972	-378612
737	1555.07	1.55507	-370972	-378612
738	1557.18	1.55718	-370972	-378612
739	1559.29	1.55929	-370972	-378612
740	1561.4	1.5614	-370972	-378612
741	1563.51	1.56351	-370972	-378612
742	1565.62	1.56562	-370972	-378612
743	1567.73	1.56773	-370972	-378612
744	1569.84	1.56984	-370972	-378612
745	1571.95	1.57195	-372792	-378612
746	1574.06	1.57406	-370328	-378612
747	1576.17	1.57617	-374612	-378612
748	1578.28	1.57828	-376612	-378612
749	1580.39	1.58039	-370328	-378612
750	1582.5	1.5825	-370972	-378612
751	1584.61	1.58461	-374792	-378612
752	1586.72	1.58672	-370972	-378612
753	1588.83	1.58883	-370972	-378612
754	1590.94	1.59094	-370972	-378612
755	1593.05	1.59305	-370972	-378612
756	1595.16	1.59516	-370972	-378612
757	1597.27	1.59727	-370972	-378612
758	1599.38	1.59938	-370972	-378612
759	1601.49	1.60149	-370972	-378612
760	1603.6	1.6036	-370972	-378612
761	1605.71	1.60571	-370972	-378612
762	1607.82	1.60782	-370972	-378612
763	1609.93	1.60993	-370972	-378612
764	1612.04	1.61204	-370972	-378612
765	1614.15	1.61415	-370972	-378612
766	1616.26	1.61626	-370972	-378612
767	1618.37	1.61837	-374792	-378612
768	1620.48	1.62048	-374792	-378612
769	1622.59	1.62259	-374792	-378612
770	1624.7	1.6247	-374792	-378612
771	1626.81	1.62681	-374792	-378612
772	1628.92	1.62892	-378612	-378612
773	1631.03	1.63103	-374792	-378612
774	1633.14	1.63314	-374792	-378612
775	1635.25	1.63525	-374792	-378612
776	1637.36	1.63736	-374792	-378612
777	1639.47	1.63947	-374792	-378612
778	1641.58	1.64158	-374792	-378612
779	1643.69	1.64369	-374792	-378612
780	1645.8	1.6458	-374792	-378612
781	1647.91	1.64791	-374792	-378612
782	1650.02	1.65002	-374792	-378612
783	1652.13	1.65213	-374792	-378612
784	1654.24	1.65424	-374792	-378612
785	1656.35	1.65635	-374792	-378612
786	1658.46	1.65846	-374792	-378612
787	1660.57	1.66057	-374792	-378612
788	1662.68	1.66268	-374792	-378612
789	1664.79	1.66479	-374792	-378612
790	1666.9	1.6669	-374792	-378612
791	1669.01	1.66901	-374792	-378612
792	1671.12	1.67112	-374792	-378612
793	1673.23	1.67323	-374792	-378612
794	1675.34	1.67534	-376612	-378612
795	1677.45	1.67745	-376612	-378612
796	1679.56	1.67956	-372118	-378612
797	1681.67	1.68167	-376928	-378612
798	1683.78	1.68378	-376612	-378612
799	1685.89	1.68589	-376612	-378612
800	1688	1.688	-374792	-378612
801	1690.11	1.69011	-374792	-378612
802	1692.22	1.69222	-374792	-378612
803	1694.33	1.69433	-374792	-378612
804	1696.44	1.69644	-374792	-378612
805	1698.55	1.69855	-374792	-378612
806	1700.66	1.70066	-374792	-378612
807	1702.77	1.70277	-374792	-378612
808	1704.88	1.70488	-374792	-378612
809	1706.99	1.70699	-374792	-378612
810	1709.1	1.7091	-374792	-378612
811	1711.21	1.71121	-374792	-378612
812	1713.32	1.71332	-374792	-378612
813	1715.43	1.71543	-374792	-378612
814	1717.54	1.71754	-378812	-378812
815	1719.65	1.71965	-378812	-378812
816	1721.76	1.72176	-378812	-378812
817	1723.87	1.72387	-378812	-378812
818	1725.98	1.72598	-378812	-378812
819	1728.09	1.72809	-380392	-380392
820	1730.2	1.7302	-377018	-380392
821	1732.31	1.73231	-380392	-380392
822	1734.42	1.73442	-375440	-380392
823	1736.53	1.73653	-378812	-380392
824	1738.64	1.73864	-380392	-380392
825	1740.75	1.74075	-378812	-380392
826	1742.86	1.74286	-378812	-380392
827	1744.97	1.74497	-378812	-380392
828	1747.08	1.74708	-378812	-380392
829	1749.19	1.74919	-378812	-380392
830	1751.3	1.7513	-378812	-380392
831	1753.41	1.75341	-378812	-380392
832	1755.52	1.75552	-378812	-380392
833	1757.63	1.75763	-382972	-382972
834	1759.74	1.75974	-382972	-382972
835	1761.85	1.76185	-382972	-382972
836	1763.96	1.76396	-382972	-382972
837	1766.07	1.76607	-382972	-382972
838	1768.18	1.76818	-382972	-382972
839	1770.29	1.77029	-382972	-382972
840	1772.4	1.7724	-382972	-382972
841	1774.51	1.77451	-383448	-383448
842	1776.62	1.77662	-382972	-383448
843	1778.73	1.77873	-382972	-383448
844	1780.84	1.78084	-383448	-383448
845	1782.95	1.78295	-382972	-383448
846	1785.06	1.78506	-381632	-383448
847	1787.17	1.78717	-382972	-383448
848	1789.28	1.78928	-382972	-383448
849	1791.39	1.79139	-382972	-383448
850	1793.5	1.7935	-382972	-383448
851	1795.61	1.79561	-382972	-383448
852	1797.72	1.79772	-382972	-383448
853	1799.83	1.79983	-382972	-383448
854	1801.94	1.80194	-382972	-383448
855	1804.05	1.80405	-382972	-383448
856	1806.16	1.80616	-382972	-383448
857	1808.27	1.80827	-382972	-383448
858	1810.38	1.81038	-382972	-383448
859	1812.49	1.81249	-382972	-383448
860	1814.6	1.8146	-382972	-383448
861	1816.71	1.81671	-382972	-383448
862	1818.82	1.81882	-382972	-383448
863	1820.93	1.82093	-382972	-383448
864	1823.04	1.82304	-382972	-383448
865	1825.15	1.82515	-382972	-383448
866	1827.26	1.82726	-382972	-383448
867	1829.37	1.82937	-380560	-383448
868	1831.48	1.83148	-382644	-383448
869	1833.59	1.83359	-382972	-383448
870	1835.7	1.8357	-382972	-383448
871	1837.81	1.83781	-382972	-383448
872	1839.92	1.83992	-382972	-383448
873	1842.03	1.84203	-382972	-383448
874	1844.14	1.84414	-382972	-383448
875	1846.25	1.84625	-382972	-383448
876	1848.36	1.84836	-382972	-383448
877	1850.47	1.85047	-382972	-383448
878	1852.58	1.85258	-382972	-383448
879	1854.69	1.85469	-382972	-383448
880	1856.8	1.8568	-382972	-383448
881	1858.91	1.85891	-382972	-383448
882	1861.02	1.86102	-382972	-383448
883	1863.13	1.86313	-382972	-383448
884	1865.24	1.86524	-382972	-383448
885	1867.35	1.86735	-382972	-383448
886	1869.46	1.86946	-382972	-383448
887	1871.57	1.87157	-382972	-383448
888	1873.68	1.87368	-382972	-383448
889	1875.79	1.87579	-381632	-383448
890	1877.9	1.8779	-383448	-383448
891	1880.01	1.88001	-383068	-383448
892	1882.12	1.88212	-381632	-383448
893	1884.23	1.88423	-381632	-383448
894	1886.34	1.88634	-382644	-383448
895	1888.45	1.88845	-382972	-383448
896	1890.56	1.89056	-382972	-383448
897	1892.67	1.89267	-382972	-383448
898	1894.78	1.89478	-382972	-383448
899	1896.89	1.89689	-382972	-383448
900	1899	1.899	-382972	-383448
901	1901.11	1.90111	-382972	-383448
902	1903.22	1.90322	-382972	-383448
903	1905.33	1.90533	-382972	-383448
904	1907.44	1.90744	-382972	-383448
905	1909.55	1.90955	-382972	-383448
906	1911.66	1.91166	-382972	-383448
907	1913.77	1.91377	-382972	-383448
908	1915.88	1.91588	-382972	-383448
909	1917.99	1.91799	-382972	-383448
910	1920.1	1.9201	-382972	-383448
911	1922.21	1.92221	-382972	-383448
912	1924.32	1.92432	-381632	-383448
913	1926.43	1.92643	-383068	-383448
914	1928.54	1.92854	-381632	-383448
915	1930.65	1.93065	-383068	-383448
916	1932.76	1.93276	-381632	-383448
917	1934.87	1.93487	-381632	-383448
918	1936.98	1.93698	-381632	-383448
919	1939.09	1.93909	-381632	-383448
920	1941.2	1.9412	-382972	-383448
921	1943.31	1.94331	-382972	-383448
922	1945.42	1.94542	-382972	-383448
923	1947.53	1.94753	-382972	-383448
924	1949.64	1.94964	-382972	-383448
925	1951.75	1.95175	-382972	-383448
926	1953.86	1.95386	-382972	-383448
927	1955.97	1.95597	-382972	-383448
928	1958.08	1.95808	-382972	-383448
929	1960.19	1.96019	-382972	-383448
930	1962.3	1.9623	-382972	-383448
931	1964.41	1.96441	-382972	-383448
932	1966.52	1.96652	-382972	-383448
933	1968.63	1.96863	-382972	-383448
934	1970.74	1.97074	-382972	-383448
935	1972.85	1.97285	-383068	-383448
936	1974.96	1.97496	-381632	-383448
937	1977.07	1.97707	-383068	-383448
938	1979.18	1.97918	-381632	-383448
939	1981.29	1.98129	-383068	-383448
940	1983.4	1.9834	-381632	-383448
941	1985.51	1.98551	-381632	-383448
942	1987.62	1.98762	-381632	-383448
943	1989.73	1.98973	-381632	-383448
944	1991.84	1.99184	-381632	-383448
945	1993.95	1.99395	-382972	-383448
946	1996.06	1.99606	-382972	-383448
947	1998.17	1.99817	-382972	-383448
948	2000.28	2.00028	-382972	-383448
949	2002.39	2.00239	-382972	-383448
950	2004.5	2.0045	-382972	-383448
951	2006.61	2.00661	-382972	-383448
952	2008.72	2.00872	-382972	-383448
953	2010.83	2.01083	-382972	-383448
954	2012.94	2.01294	-382972	-383448
955	2015.05	2.01505	-382972	-383448
956	2017.16	2.01716	-382972	-383448
957	2019.27	2.01927	-382972	-383448
958	2021.38	2.02138	-382972	-383448
959	2023.49	2.02349	-382972	-383448
960	2025.6	2.0256	-382972	-383448
961	2027.71	2.02771	-379038	-383448
962	2029.82	2.02982	-382972	-383448
963	2031.93	2.03193	-382972	-383448
964	2034.04	2.03404	-380560	-383448
965	2036.15	2.03615	-382972	-383448
966	2038.26	2.03826	-382972	-383448
967	2040.37	2.04037	-382972	-383448
968	2042.48	2.04248	-382972	-383448
969	2044.59	2.04459	-382972	-383448
970	2046.7	2.0467	-382972	-383448
971	2048.81	2.04881	-382972	-383448
972	2050.92	2.05092	-382972	-383448
973	2053.03	2.05303	-374552	-383448
974	2055.14	2.05514	-382972	-383448
975	2057.25	2.05725	-382972	-383448
976	2059.36	2.05936	-382972	-383448
977	2061.47	2.06147	-382972	-383448
978	2063.58	2.06358	-382972	-383448
979	2065.69	2.06569	-382972	-383448
980	2067.8	2.0678	-382972	-383448
981	2069.91	2.06991	-382972	-383448
982	2072.02	2.07202	-382964	-383448
983	2074.13	2.07413	-382972	-383448
984	2076.24	2.07624	-381632	-383448
985	2078.35	2.07835	-383448	-383448
986	2080.46	2.08046	-382972	-383448
987	2082.57	2.08257	-382972	-383448
988	2084.68	2.08468	-382972	-383448
989	2086.79	2.08679	-382972	-383448
990	2088.9	2.0889	-382972	-383448
991	2091.01	2.09101	-382972	-383448
992	2093.12	2.09312	-382972	-383448
993	2095.23	2.09523	-382972	-383448
994	2097.34	2.09734	-382972	-383448
995	2099.45	2.09945	-382972	-383448
996	2101.56	2.10156	-361452	-383448
997	2103.67	2.10367	-382972	-383448
998	2105.78	2.10578	-382972	-383448
999	2107.89	2.10789	-382972	-383448
1000	2110	2.11	-382972	-383448
1001	2112.11	2.11211	-382972	-383448
1002	2114.22	2.11422	-382972	-383448
1003	2116.33	2.11633	-380560	-383448
1004	2118.44	2.11844	-382652	-383448
1005	2120.55	2.12055	-380560	-383448
1006	2122.66	2.12266	-378156	-383448
1007	2124.77	2.12477	-380572	-383448
1008	2126.88	2.12688	-372536	-383448
1009	2128.99	2.12899	-382964	-383448
1010	2131.1	2.1311	-382972	-383448
1011	2133.21	2.13321	-382972	-383448
1012	2135.32	2.13532	-382972	-383448
1013	2137.43	2.13743	-382972	-383448
1014	2139.54	2.13954	-382972	-383448
1015	2141.65	2.14165	-382972	-383448
1016	2143.76	2.14376	-382972	-383448
1017	2145.87	2.14587	-382972	-383448
1018	2147.98	2.14798	-382972	-383448
1019	2150.09	2.15009	-382972	-383448
1020	2152.2	2.1522	-382972	-383448
1021	2154.31	2.15431	-382972	-383448
1022	2156.42	2.15642	-382972	-383448
1023	2158.53	2.15853	-382972	-383448
1024	2160.64	2.16064	-382972	-383448
1025	2162.75	2.16275	-382972	-383448
1026	2164.86	2.16486	-382972	-383448
1027	2166.97	2.16697	-382972	-383448
1028	2169.08	2.16908	-379838	-383448
1029	2171.19	2.17119	-376452	-383448
1030	2173.3	2.1733	-374798	-383448
1031	2175.41	2.17541	-378576	-383448
1032	2177.52	2.17752	-383364	-383448
1033	2179.63	2.17963	-379838	-383448
1034	2181.74	2.18174	-382012	-383448
1035	2183.85	2.18385	-380560	-383448
1036	2185.96	2.18596	-382644	-383448
1037	2188.07	2.18807	-382972	-383448
1038	2190.18	2.19018	-382972	-383448
1039	2192.29	2.19229	-382972	-383448
1040	2194.4	2.1944	-382972	-383448
1041	2196.51	2.19651	-382972	-383448
1042	2198.62	2.19862	-382972	-383448
1043	2200.73	2.20073	-382972	-383448
1044	2202.84	2.20284	-382972	-383448
1045	2204.95	2.20495	-382972	-383448
1046	2207.06	2.20706	-382972	-383448
1047	2209.17	2.20917	-382972	-383448
1048	2211.28	2.21128	-382972	-383448
1049	2213.39	2.21339	-382972	-383448
1050	2215.5	2.2155	-379838	-383448
1051	2217.61	2.21761	-382972	-383448
1052	2219.72	2.21972	-378156	-383448
1053	2221.83	2.22183	-380732	-383448
1054	2223.94	2.22394	-372536	-383448
1055	2226.05	2.22605	-305732	-383448
1056	2228.16	2.22816	-290344	-383448
1057	2230.27	2.23027	-377052	-383448
1058	2232.38	2.23238	-372796	-383448
1059	2234.49	2.23449	-382972	-383448
1060	2236.6	2.2366	-379152	-383448
1061	2238.71	2.23871	-382972	-383448
1062	2240.82	2.24082	-374012	-383448
1063	2242.93	2.24293	-357044	-383448
1064	2245.04	2.24504	-382972	-383448
1065	2247.15	2.24715	-378172	-383448
1066	2249.26	2.24926	-382972	-383448
1067	2251.37	2.25137	-379152	-383448
1068	2253.48	2.25348	-379148	-383448
1069	2255.59	2.25559	-379152	-383448
1070	2257.7	2.2577	-379152	-383448
1071	2259.81	2.25981	-375300	-383448
1072	2261.92	2.26192	-379152	-383448
1073	2264.03	2.26403	-379152	-383448
1074	2266.14	2.26614	-380566	-383448
1075	2268.25	2.26825	-345640	-383448
1076	2270.36	2.27036	-376744	-383448
1077	2272.47	2.27247	-373536	-383448
1078	2274.58	2.27458	-372956	-383448
1079	2276.69	2.27669	-374762	-383448
1080	2278.8	2.2788	-372536	-383448
1081	2280.91	2.28091	-377052	-383448
1082	2283.02	2.28302	-383164	-383448
1083	2285.13	2.28513	-383164	-383448
1084	2287.24	2.28724	-383164	-383448
1085	2289.35	2.28935	-382532	-383448
1086	2291.46	2.29146	-382532	-383448
1087	2293.57	2.29357	-382532	-383448
1088	2295.68	2.29568	-382532	-383448
1089	2297.79	2.29779	-382532	-383448
1090	2299.9	2.2999	-382532	-383448
1091	2302.01	2.30201	-378676	-383448
1092	2304.12	2.30412	-378676	-383448
1093	2306.23	2.30623	-383732	-383732
1094	2308.34	2.30834	-382532	-383732
1095	2310.45	2.31045	-358502	-383732
1096	2312.56	2.31256	-382532	-383732
1097	2314.67	2.31467	-382532	-383732
1098	2316.78	2.31678	-379936	-383732
1099	2318.89	2.31889	-380428	-383732
1100	2321	2.321	-359520	-383732
1101	2323.11	2.32311	-377570	-383732
1102	2325.22	2.32522	-379940	-383732
1103	2327.33	2.32733	-382046	-383732
1104	2329.44	2.32944	-387616	-387616
1105	2331.55	2.33155	-387218	-387616
1106	2333.66	2.33366	-387758	-387758
1107	2335.77	2.33577	-378932	-387758
1108	2337.88	2.33788	-386924	-387758
1109	2339.99	2.33999	-386924	-387758
1110	2342.1	2.3421	-381172	-387758
1111	2344.21	2.34421	-381172	-387758
1112	2346.32	2.34632	-383732	-387758
1113	2348.43	2.34843	-383732	-387758
1114	2350.54	2.35054	-383732	-387758
1115	2352.65	2.35265	-383732	-387758
1116	2354.76	2.35476	-386924	-387758
1117	2356.87	2.35687	-386924	-387758
1118	2358.98	2.35898	-386600	-387758
1119	2361.09	2.36109	-386600	-387758
1120	2363.2	2.3632	-386600	-387758
1121	2365.31	2.36531	-387616	-387758
1122	2367.42	2.36742	-387218	-387758
1123	2369.53	2.36953	-387616	-387758
1124	2371.64	2.37164	-387636	-387758
1125	2373.75	2.37375	-387636	-387758
1126	2375.86	2.37586	-387636	-387758
1127	2377.97	2.37797	-387636	-387758
1128	2380.08	2.38008	-387636	-387758
1129	2382.19	2.38219	-387856	-387856
1130	2384.3	2.3843	-387856	-387856
1131	2386.41	2.38641	-387856	-387856
1132	2388.52	2.38852	-387756	-387856
1133	2390.63	2.39063	-387880	-387880
1134	2392.74	2.39274	-387880	-387880
1135	2394.85	2.39485	-387880	-387880
1136	2396.96	2.39696	-387880	-387880
1137	2399.07	2.39907	-387880	-387880
1138	2401.18	2.40118	-387880	-387880
1139	2403.29	2.40329	-387880	-387880
1140	2405.4	2.4054	-387880	-387880
1141	2407.51	2.40751	-387880	-387880
1142	2409.62	2.40962	-387880	-387880
1143	2411.73	2.41173	-387918	-387918
1144	2413.84	2.41384	-387856	-387918
1145	2415.95	2.41595	-387856	-387918
1146	2418.06	2.41806	-387616	-387918
1147	2420.17	2.42017	-387636	-387918
1148	2422.28	2.42228	-386360	-387918
1149	2424.39	2.42439	-387640	-387918
1150	2426.5	2.4265	-387640	-387918
1151	2428.61	2.42861	-387640	-387918
1152	2430.72	2.43072	-387780	-387918
1153	2432.83	2.43283	-387616	-387918
1154	2434.94	2.43494	-387700	-387918
1155	2437.05	2.43705	-385516	-387918
1156	2439.16	2.43916	-385516	-387918
1157	2441.27	2.44127	-385958	-387918
1158	2443.38	2.44338	-386600	-387918
1159	2445.49	2.44549	-386600	-387918
1160	2447.6	2.4476	-386600	-387918
1161	2449.71	2.44971	-386600	-387918
1162	2451.82	2.45182	-386600	-387918
1163	2453.93	2.45393	-386600	-387918
1164	2456.04	2.45604	-387560	-387918
1165	2458.15	2.45815	-387560	-387918
1166	2460.26	2.46026	-387224	-387918
1167	2462.37	2.46237	-387382	-387918
1168	2464.48	2.46448	-387780	-387918
1169	2466.59	2.46659	-386500	-387918
1170	2468.7	2.4687	-387616	-387918
1171	2470.81	2.47081	-387616	-387918
1172	2472.92	2.47292	-386360	-387918
1173	2475.03	2.47503	-387636	-387918
1174	2477.14	2.47714	-387616	-387918
1175	2479.25	2.47925	-387636	-387918
1176	2481.36	2.48136	-387636	-387918
1177	2483.47	2.48347	-387616	-387918
1178	2485.58	2.48558	-387856	-387918
1179	2487.69	2.48769	-387916	-387918
1180	2489.8	2.4898	-387878	-387918
1181	2491.91	2.49191	-387880	-387918
1182	2494.02	2.49402	-386600	-387918
1183	2496.13	2.49613	-386600	-387918
1184	2498.24	2.49824	-387880	-387918
1185	2500.35	2.50035	-387880	-387918
1186	2502.46	2.50246	-387880	-387918
1187	2504.57	2.50457	-387880	-387918
1188	2506.68	2.50668	-386924	-387918
1189	2508.79	2.50879	-387700	-387918
1190	2510.9	2.5109	-387856	-387918
1191	2513.01	2.51301	-387856	-387918
1192	2515.12	2.51512	-387936	-387936
1193	2517.23	2.51723	-387616	-387936
1194	2519.34	2.51934	-387616	-387936
1195	2521.45	2.52145	-387616	-387936
1196	2523.56	2.52356	-387636	-387936
1197	2525.67	2.52567	-387636	-387936
1198	2527.78	2.52778	-387636	-387936
1199	2529.89	2.52989	-387616	-387936
1200	2532	2.532	-387616	-387936
1201	2534.11	2.53411	-387616	-387936
1202	2536.22	2.53622	-387616	-387936
1203	2538.33	2.53833	-387778	-387936
1204	2540.44	2.54044	-387458	-387936
1205	2542.55	2.54255	-387560	-387936
1206	2544.66	2.54466	-386600	-387936
1207	2546.77	2.54677	-387560	-387936
1208	2548.88	2.54888	-387880	-387936
1209	2550.99	2.55099	-387880	-387936
1210	2553.1	2.5531	-387880	-387936
1211	2555.21	2.55521	-387880	-387936
1212	2557.32	2.55732	-387618	-387936
1213	2559.43	2.55943	-387618	-387936
1214	2561.54	2.56154	-385462	-387936
1215	2563.65	2.56365	-387780	-387936
1216	2565.76	2.56576	-387780	-387936
1217	2567.87	2.56787	-387780	-387936
1218	2569.98	2.56998	-387640	-387936
1219	2572.09	2.57209	-387636	-387936
1220	2574.2	2.5742	-387640	-387936
1221	2576.31	2.57631	-387640	-387936
1222	2578.42	2.57842	-387640	-387936
1223	2580.53	2.58053	-387640	-387936
1224	2582.64	2.58264	-387640	-387936
1225	2584.75	2.58475	-387780	-387936
1226	2586.86	2.58686	-387780	-387936
1227	2588.97	2.58897	-387780	-387936
1228	2591.08	2.59108	-387616	-387936
1229	2593.19	2.59319	-387616	-387936
1230	2595.3	2.5953	-387216	-387936
1231	2597.41	2.59741	-387216	-387936
1232	2599.52	2.59952	-387216	-387936
1233	2601.63	2.60163	-387856	-387936
1234	2603.74	2.60374	-387756	-387936
1235	2605.85	2.60585	-387756	-387936
1236	2607.96	2.60796	-387756	-387936
1237	2610.07	2.61007	-387918	-387936
1238	2612.18	2.61218	-387918	-387936
1239	2614.29	2.61429	-387858	-387936
1240	2616.4	2.6164	-387858	-387936
1241	2618.51	2.61851	-387858	-387936
1242	2620.62	2.62062	-387798	-387936
1243	2622.73	2.62273	-387600	-387936
1244	2624.84	2.62484	-387600	-387936
1245	2626.95	2.62695	-387600	-387936
1246	2629.06	2.62906	-387798	-387936
1247	2631.17	2.63117	-387938	-387938
1248	2633.28	2.63328	-387858	-387938
1249	2635.39	2.63539	-387700	-387938
1250	2637.5	2.6375	-386900	-387938
1251	2639.61	2.63961	-386900	-387938
1252	2641.72	2.64172	-387860	-387938
1253	2643.83	2.64383	-387858	-387938
1254	2645.94	2.64594	-387858	-387938
1255	2648.05	2.64805	-387858	-387938
1256	2650.16	2.65016	-387616	-387938
1257	2652.27	2.65227	-387616	-387938
1258	2654.38	2.65438	-387616	-387938
1259	2656.49	2.65649	-387616	-387938
1260	2658.6	2.6586	-387616	-387938
1261	2660.71	2.66071	-387616	-387938
1262	2662.82	2.66282	-387756	-387938
1263	2664.93	2.66493	-387776	-387938
1264	2667.04	2.66704	-387776	-387938
1265	2669.15	2.66915	-387776	-387938
1266	2671.26	2.67126	-387776	-387938
1267	2673.37	2.67337	-387776	-387938
1268	2675.48	2.67548	-387936	-387938
1269	2677.59	2.67759	-387936	-387938
1270	2679.7	2.6797	-387958	-387958
1271	2681.81	2.68181	-387800	-387958
1272	2683.92	2.68392	-387800	-387958
1273	2686.03	2.68603	-387800	-387958
1274	2688.14	2.68814	-387800	-387958
1275	2690.25	2.69025	-387880	-387958
1276	2692.36	2.69236	-387860	-387958
1277	2694.47	2.69447	-387860	-387958
1278	2696.58	2.69658	-387860	-387958
1279	2698.69	2.69869	-387860	-387958
1280	2700.8	2.7008	-386900	-387958
1281	2702.91	2.70291	-387860	-387958
1282	2705.02	2.70502	-387778	-387958
1283	2707.13	2.70713	-387616	-387958
1284	2709.24	2.70924	-387616	-387958
1285	2711.35	2.71135	-387616	-387958
1286	2713.46	2.71346	-387636	-387958
1287	2715.57	2.71557	-387636	-387958
1288	2717.68	2.71768	-387436	-387958
1289	2719.79	2.71979	-387456	-387958
1290	2721.9	2.7219	-387756	-387958
1291	2724.01	2.72401	-387756	-387958
1292	2726.12	2.72612	-387756	-387958
1293	2728.23	2.72823	-387756	-387958
1294	2730.34	2.73034	-387756	-387958
1295	2732.45	2.73245	-387880	-387958
1296	2734.56	2.73456	-387880	-387958
1297	2736.67	2.73667	-387880	-387958
1298	2738.78	2.73878	-387880	-387958
1299	2740.89	2.74089	-387880	-387958
1300	2743	2.743	-387880	-387958
1301	2745.11	2.74511	-387880	-387958
1302	2747.22	2.74722	-387860	-387958
1303	2749.33	2.74933	-387860	-387958
1304	2751.44	2.75144	-387700	-387958
1305	2753.55	2.75355	-387700	-387958
1306	2755.66	2.75566	-387778	-387958
1307	2757.77	2.75777	-387616	-387958
1308	2759.88	2.75988	-387636	-387958
1309	2761.99	2.76199	-387636	-387958
1310	2764.1	2.7641	-387636	-387958
1311	2766.21	2.76621	-387636	-387958
1312	2768.32	2.76832	-387636	-387958
1313	2770.43	2.77043	-387456	-387958
1314	2772.54	2.77254	-387776	-387958
1315	2774.65	2.77465	-387776	-387958
1316	2776.76	2.77676	-387916	-387958
1317	2778.87	2.77887	-387918	-387958
1318	2780.98	2.78098	-387880	-387958
1319	2783.09	2.78309	-387880	-387958
1320	2785.2	2.7852	-387880	-387958
1321	2787.31	2.78731	-387880	-387958
1322	2789.42	2.78942	-387880	-387958
1323	2791.53	2.79153	-387880	-387958
1324	2793.64	2.79364	-387880	-387958
1325	2795.75	2.79575	-387880	-387958
1326	2797.86	2.79786	-387860	-387958
1327	2799.97	2.79997	-387860	-387958
1328	2802.08	2.80208	-387938	-387958
1329	2804.19	2.80419	-387616	-387958
1330	2806.3	2.8063	-387616	-387958
1331	2808.41	2.80841	-387636	-387958
1332	2810.52	2.81052	-387636	-387958
1333	2812.63	2.81263	-387636	-387958
1334	2814.74	2.81474	-387636	-387958
1335	2816.85	2.81685	-387636	-387958
1336	2818.96	2.81896	-387636	-387958
1337	2821.07	2.82107	-387456	-387958
1338	2823.18	2.82318	-387698	-387958
1339	2825.29	2.82529	-387060	-387958
1340	2827.4	2.8274	-387160	-387958
1341	2829.51	2.82951	-387880	-387958
1342	2831.62	2.83162	-387880	-387958
1343	2833.73	2.83373	-387880	-387958
1344	2835.84	2.83584	-387880	-387958
1345	2837.95	2.83795	-387880	-387958
1346	2840.06	2.84006	-387880	-387958
1347	2842.17	2.84217	-387880	-387958
1348	2844.28	2.84428	-387880	-387958
1349	2846.39	2.84639	-387860	-387958
1350	2848.5	2.8485	-387856	-387958
1351	2850.61	2.85061	-387856	-387958
1352	2852.72	2.85272	-387856	-387958
1353	2854.83	2.85483	-387616	-387958
1354	2856.94	2.85694	-387616	-387958
1355	2859.05	2.85905	-387616	-387958
1356	2861.16	2.86116	-387616	-387958
1357	2863.27	2.86327	-387616	-387958
1358	2865.38	2.86538	-387456	-387958
1359	2867.49	2.86749	-387456	-387958
1360	2869.6	2.8696	-387700	-387958
1361	2871.71	2.87171	-387700	-387958
1362	2873.82	2.87382	-387700	-387958
1363	2875.93	2.87593	-387700	-387958
1364	2878.04	2.87804	-387700	-387958
1365	2880.15	2.88015	-387060	-387958
1366	2882.26	2.88226	-387700	-387958
1367	2884.37	2.88437	-387800	-387958
1368	2886.48	2.88648	-387880	-387958
1369	2888.59	2.88859	-387880	-387958
1370	2890.7	2.8907	-387880	-387958
1371	2892.81	2.89281	-387860	-387958
1372	2894.92	2.89492	-387938	-387958
1373	2897.03	2.89703	-387856	-387958
1374	2899.14	2.89914	-387856	-387958
1375	2901.25	2.90125	-387856	-387958
1376	2903.36	2.90336	-387856	-387958
1377	2905.47	2.90547	-387216	-387958
1378	2907.58	2.90758	-386956	-387958
1379	2909.69	2.90969	-386956	-387958
1380	2911.8	2.9118	-387800	-387958
1381	2913.91	2.91391	-387800	-387958
1382	2916.02	2.91602	-387800	-387958
1383	2918.13	2.91813	-387800	-387958
1384	2920.24	2.92024	-387160	-387958
1385	2922.35	2.92235	-387380	-387958
1386	2924.46	2.92446	-387938	-387958
1387	2926.57	2.92657	-387936	-387958
1388	2928.68	2.92868	-387936	-387958
1389	2930.79	2.93079	-387936	-387958
1390	2932.9	2.9329	-387856	-387958
1391	2935.01	2.93501	-387856	-387958
1392	2937.12	2.93712	-387856	-387958
1393	2939.23	2.93923	-387856	-387958
1394	2941.34	2.94134	-387856	-387958
1395	2943.45	2.94345	-387856	-387958
1396	2945.56	2.94556	-387856	-387958
1397	2947.67	2.94767	-387616	-387958
1398	2949.78	2.94978	-387616	-387958
1399	2951.89	2.95189	-387616	-387958
1400	2954	2.954	-387758	-387958
1401	2956.11	2.95611	-387800	-387958
1402	2958.22	2.95822	-387800	-387958
1403	2960.33	2.96033	-387800	-387958
1404	2962.44	2.96244	-387800	-387958
1405	2964.55	2.96455	-387800	-387958
1406	2966.66	2.96666	-387160	-387958
1407	2968.77	2.96877	-387616	-387958
1408	2970.88	2.97088	-387616	-387958
1409	2972.99	2.97299	-387856	-387958
1410	2975.1	2.9751	-387856	-387958
1411	2977.21	2.97721	-387876	-387958
1412	2979.32	2.97932	-387856	-387958
1413	2981.43	2.98143	-387856	-387958
1414	2983.54	2.98354	-387856	-387958
1415	2985.65	2.98565	-387856	-387958
1416	2987.76	2.98776	-387856	-387958
1417	2989.87	2.98987	-387938	-387958
1418	2991.98	2.99198	-387918	-387958
1419	2994.09	2.99409	-387560	-387958
1420	2996.2	2.9962	-387560	-387958
1421	2998.31	2.99831	-387560	-387958
1422	3000.42	3.00042	-387560	-387958
1423	3002.53	3.00253	-387800	-387958
1424	3004.64	3.00464	-387800	-387958
1425	3006.75	3.00675	-387800	-387958
1426	3008.86	3.00886	-387758	-387958
1427	3010.97	3.01097	-387636	-387958
1428	3013.08	3.01308	-387636	-387958
1429	3015.19	3.01519	-387636	-387958
1430	3017.3	3.0173	-387636	-387958
1431	3019.41	3.01941	-387956	-387958
1432	3021.52	3.02152	-387856	-387958
1433	3023.63	3.02363	-387856	-387958
1434	3025.74	3.02574	-387856	-387958
1435	3027.85	3.02785	-387918	-387958
1436	3029.96	3.02996	-387880	-387958
1437	3032.07	3.03207	-387880	-387958
1438	3034.18	3.03418	-387880	-387958
1439	3036.29	3.03629	-387880	-387958
1440	3038.4	3.0384	-387560	-387958
1441	3040.51	3.04051	-387560	-387958
1442	3042.62	3.04262	-387560	-387958
1443	3044.73	3.04473	-387800	-387958
1444	3046.84	3.04684	-387638	-387958
1445	3048.95	3.04895	-387616	-387958
1446	3051.06	3.05106	-387616	-387958
1447	3053.17	3.05317	-387616	-387958
1448	3055.28	3.05528	-387616	-387958
1449	3057.39	3.05739	-387616	-387958
1450	3059.5	3.0595	-387856	-387958
1451	3061.61	3.06161	-387856	-387958
1452	3063.72	3.06372	-387856	-387958
1453	3065.83	3.06583	-387856	-387958
1454	3067.94	3.06794	-387858	-387958
1455	3070.05	3.07005	-387780	-387958
1456	3072.16	3.07216	-387780	-387958
1457	3074.27	3.07427	-387880	-387958
1458	3076.38	3.07638	-387800	-387958
1459	3078.49	3.07849	-387800	-387958
1460	3080.6	3.0806	-387160	-387958
1461	3082.71	3.08271	-387800	-387958
1462	3084.82	3.08482	-387800	-387958
1463	3086.93	3.08693	-387860	-387958
1464	3089.04	3.08904	-387860	-387958
1465	3091.15	3.09115	-387616	-387958
1466	3093.26	3.09326	-387616	-387958
1467	3095.37	3.09537	-387616	-387958
1468	3097.48	3.09748	-387216	-387958
1469	3099.59	3.09959	-387216	-387958
1470	3101.7	3.1017	-387856	-387958
1471	3103.81	3.10381	-387756	-387958
1472	3105.92	3.10592	-387756	-387958
1473	3108.03	3.10803	-387878	-387958
1474	3110.14	3.11014	-387880	-387958
1475	3112.25	3.11225	-387880	-387958
1476	3114.36	3.11436	-387880	-387958
1477	3116.47	3.11647	-387800	-387958
1478	3118.58	3.11858	-387060	-387958
1479	3120.69	3.12069	-386800	-387958
1480	3122.8	3.1228	-387860	-387958
1481	3124.91	3.12491	-387616	-387958
1482	3127.02	3.12702	-387616	-387958
1483	3129.13	3.12913	-387858	-387958
1484	3131.24	3.13124	-387616	-387958
1485	3133.35	3.13335	-387616	-387958
1486	3135.46	3.13546	-387616	-387958
1487	3137.57	3.13757	-387616	-387958
1488	3139.68	3.13968	-387616	-387958
1489	3141.79	3.14179	-387616	-387958
1490	3143.9	3.1439	-387856	-387958
1491	3146.01	3.14601	-387756	-387958
1492	3148.12	3.14812	-387756	-387958
1493	3150.23	3.15023	-387878	-387958
1494	3152.34	3.15234	-387878	-387958
1495	3154.45	3.15445	-387878	-387958
1496	3156.56	3.15656	-387880	-387958
1497	3158.67	3.15867	-387880	-387958
1498	3160.78	3.16078	-387380	-387958
1499	3162.89	3.16289	-387860	-387958
1500	3165	3.165	-387858	-387958
1501	3167.11	3.16711	-387616	-387958
1502	3169.22	3.16922	-387616	-387958
1503	3171.33	3.17133	-387616	-387958
1504	3173.44	3.17344	-387616	-387958
1505	3175.55	3.17555	-387616	-387958
1506	3177.66	3.17766	-387616	-387958
1507	3179.77	3.17977	-387916	-387958
1508	3181.88	3.18188	-387756	-387958
1509	3183.99	3.18399	-387756	-387958
1510	3186.1	3.1861	-387878	-387958
1511	3188.21	3.18821	-387878	-387958
1512	3190.32	3.19032	-387878	-387958
1513	3192.43	3.19243	-387878	-387958
1514	3194.54	3.19454	-387880	-387958
1515	3196.65	3.19665	-387880	-387958
1516	3198.76	3.19876	-387860	-387958
1517	3200.87	3.20087	-387218	-387958
1518	3202.98	3.20298	-387218	-387958
1519	3205.09	3.20509	-387798	-387958
1520	3207.2	3.2072	-387858	-387958
1521	3209.31	3.20931	-387616	-387958
1522	3211.42	3.21142	-387616	-387958
1523	3213.53	3.21353	-387616	-387958
1524	3215.64	3.21564	-387436	-387958
1525	3217.75	3.21775	-386956	-387958
1526	3219.86	3.21986	-387878	-387958
1527	3221.97	3.22197	-387878	-387958
1528	3224.08	3.22408	-387878	-387958
1529	3226.19	3.22619	-387878	-387958
1530	3228.3	3.2283	-387878	-387958
1531	3230.41	3.23041	-387878	-387958
1532	3232.52	3.23252	-387880	-387958
1533	3234.63	3.23463	-387860	-387958
1534	3236.74	3.23674	-387938	-387958
1535	3238.85	3.23885	-387938	-387958
1536	3240.96	3.24096	-387218	-387958
1537	3243.07	3.24307	-387218	-387958
1538	3245.18	3.24518	-387858	-387958
1539	3247.29	3.24729	-387616	-387958
1540	3249.4	3.2494	-387616	-387958
1541	3251.51	3.25151	-386956	-387958
1542	3253.62	3.25362	-387436	-387958
1543	3255.73	3.25573	-387638	-387958
1544	3257.84	3.25784	-387878	-387958
1545	3259.95	3.25995	-387858	-387958
1546	3262.06	3.26206	-387858	-387958
1547	3264.17	3.26417	-387858	-387958
1548	3266.28	3.26628	-387918	-387958
1549	3268.39	3.26839	-387918	-387958
1550	3270.5	3.2705	-387856	-387958
1551	3272.61	3.27261	-387938	-387958
1552	3274.72	3.27472	-387798	-387958
1553	3276.83	3.27683	-387858	-387958
1554	3278.94	3.27894	-387858	-387958
1555	3281.05	3.28105	-387858	-387958
1556	3283.16	3.28316	-387858	-387958
1557	3285.27	3.28527	-387858	-387958
1558	3287.38	3.28738	-387858	-387958
1559	3289.49	3.28949	-387164	-387958
1560	3291.6	3.2916	-387800	-387958
1561	3293.71	3.29371	-387238	-387958
1562	3295.82	3.29582	-387238	-387958
1563	3297.93	3.29793	-387878	-387958
1564	3300.04	3.30004	-387878	-387958
1565	3302.15	3.30215	-387878	-387958
1566	3304.26	3.30426	-387856	-387958
1567	3306.37	3.30637	-387856	-387958
1568	3308.48	3.30848	-387856	-387958
1569	3310.59	3.31059	-387938	-387958
1570	3312.7	3.3127	-387218	-387958
1571	3314.81	3.31481	-387218	-387958
1572	3316.92	3.31692	-387858	-387958
1573	3319.03	3.31903	-387858	-387958
1574	3321.14	3.32114	-387858	-387958
1575	3323.25	3.32325	-387860	-387958
1576	3325.36	3.32536	-387778	-387958
1577	3327.47	3.32747	-387778	-387958
1578	3329.58	3.32958	-387778	-387958
1579	3331.69	3.33169	-387638	-387958
1580	3333.8	3.3338	-387238	-387958
1581	3335.91	3.33591	-385958	-387958
1582	3338.02	3.33802	-387878	-387958
1583	3340.13	3.34013	-387878	-387958
1584	3342.24	3.34224	-387878	-387958
1585	3344.35	3.34435	-387756	-387958
1586	3346.46	3.34646	-387938	-387958
1587	3348.57	3.34857	-387938	-387958
1588	3350.68	3.35068	-387938	-387958
1589	3352.79	3.35279	-387938	-387958
1590	3354.9	3.3549	-387858	-387958
1591	3357.01	3.35701	-387616	-387958
1592	3359.12	3.35912	-387778	-387958
1593	3361.23	3.36123	-387778	-387958
1594	3363.34	3.36334	-387638	-387958
1595	3365.45	3.36545	-387638	-387958
1596	3367.56	3.36756	-387638	-387958
1597	3369.67	3.36967	-387856	-387958
1598	3371.78	3.37178	-387856	-387958
1599	3373.89	3.37389	-387856	-387958
1600	3376	3.376	-387756	-387958
1601	3378.11	3.37811	-387756	-387958
1602	3380.22	3.38022	-387756	-387958
1603	3382.33	3.38233	-387918	-387958
1604	3384.44	3.38444	-387918	-387958
1605	3386.55	3.38655	-387918	-387958
1606	3388.66	3.38866	-387938	-387958
1607	3390.77	3.39077	-387758	-387958
1608	3392.88	3.39288	-387860	-387958
1609	3394.99	3.39499	-387860	-387958
1610	3397.1	3.3971	-387778	-387958
1611	3399.21	3.39921	-387778	-387958
1612	3401.32	3.40132	-387778	-387958
1613	3403.43	3.40343	-387778	-387958
1614	3405.54	3.40554	-387616	-387958
1615	3407.65	3.40765	-387856	-387958
1616	3409.76	3.40976	-387756	-387958
1617	3411.87	3.41187	-387756	-387958
1618	3413.98	3.41398	-387756	-387958
1619	3416.09	3.41609	-387756	-387958
1620	3418.2	3.4182	-387756	-387958
1621	3420.31	3.42031	-387880	-387958
1622	3422.42	3.42242	-387560	-387958
1623	3424.53	3.42453	-387238	-387958
1624	3426.64	3.42664	-387778	-387958
1625	3428.75	3.42875	-387778	-387958
1626	3430.86	3.43086	-387778	-387958
1627	3432.97	3.43297	-387458	-387958
1628	3435.08	3.43508	-387458	-387958
1629	3437.19	3.43719	-387216	-387958
1630	3439.3	3.4393	-387758	-387958
1631	3441.41	3.44141	-387918	-387958
1632	3443.52	3.44352	-387918	-387958
1633	3445.63	3.44563	-387756	-387958
1634	3447.74	3.44774	-387756	-387958
1635	3449.85	3.44985	-387756	-387958
1636	3451.96	3.45196	-387756	-387958
1637	3454.07	3.45407	-387616	-387958
1638	3456.18	3.45618	-387616	-387958
1639	3458.29	3.45829	-387616	-387958
1640	3460.4	3.4604	-387778	-387958
1641	3462.51	3.46251	-387616	-387958
1642	3464.62	3.46462	-387616	-387958
1643	3466.73	3.46673	-387216	-387958
1644	3468.84	3.46884	-387616	-387958
1645	3470.95	3.47095	-387216	-387958
1646	3473.06	3.47306	-387618	-387958
1647	3475.17	3.47517	-387756	-387958
1648	3477.28	3.47728	-387756	-387958
1649	3479.39	3.47939	-387756	-387958
1650	3481.5	3.4815	-387756	-387958
1651	3483.61	3.48361	-387756	-387958
1652	3485.72	3.48572	-387878	-387958
1653	3487.83	3.48783	-387778	-387958
1654	3489.94	3.48994	-387878	-387958
1655	3492.05	3.49205	-387380	-387958
1656	3494.16	3.49416	-387700	-387958
1657	3496.27	3.49627	-386956	-387958
1658	3498.38	3.49838	-387216	-387958
1659	3500.49	3.50049	-385516	-387958
1660	3502.6	3.5026	-387916	-387958
1661	3504.71	3.50471	-387856	-387958
1662	3506.82	3.50682	-387756	-387958
1663	3508.93	3.50893	-387756	-387958
1664	3511.04	3.51104	-387856	-387958
1665	3513.15	3.51315	-387856	-387958
1666	3515.26	3.51526	-387856	-387958
1667	3517.37	3.51737	-387856	-387958
1668	3519.48	3.51948	-387856	-387958
1669	3521.59	3.52159	-387216	-387958
1670	3523.7	3.5237	-387216	-387958
1671	3525.81	3.52581	-387616	-387958
1672	3527.92	3.52792	-387216	-387958
1673	3530.03	3.53003	-387618	-387958
1674	3532.14	3.53214	-387216	-387958
1675	3534.25	3.53425	-387856	-387958
1676	3536.36	3.53636	-387880	-387958
1677	3538.47	3.53847	-387560	-387958
1678	3540.58	3.54058	-387880	-387958
1679	3542.69	3.54269	-387756	-387958
1680	3544.8	3.5448	-387756	-387958
1681	3546.91	3.54691	-387756	-387958
1682	3549.02	3.54902	-387856	-387958
1683	3551.13	3.55113	-387618	-387958
1684	3553.24	3.55324	-387616	-387958
1685	3555.35	3.55535	-387916	-387958
1686	3557.46	3.55746	-387916	-387958
1687	3559.57	3.55957	-387756	-387958
1688	3561.68	3.56168	-387756	-387958
1689	3563.79	3.56379	-387856	-387958
1690	3565.9	3.5659	-387856	-387958
1691	3568.01	3.56801	-387756	-387958
1692	3570.12	3.57012	-387856	-387958
1693	3572.23	3.57223	-387856	-387958
1694	3574.34	3.57434	-387856	-387958
1695	3576.45	3.57645	-387856	-387958
1696	3578.56	3.57856	-387756	-387958
1697	3580.67	3.58067	-385516	-387958
1698	3582.78	3.58278	-387756	-387958
1699	3584.89	3.58489	-387916	-387958
1700	3587	3.587	-387560	-387958
1701	3589.11	3.58911	-387560	-387958
1702	3591.22	3.59122	-387856	-387958
1703	3593.33	3.59333	-387756	-387958
1704	3595.44	3.59544	-387756	-387958
1705	3597.55	3.59755	-387756	-387958
1706	3599.66	3.59966	-387856	-387958
1707	3601.77	3.60177	-387916	-387958
1708	3603.88	3.60388	-387916	-387958
1709	3605.99	3.60599	-387856	-387958
1710	3608.1	3.6081	-387916	-387958
1711	3610.21	3.61021	-387916	-387958
1712	3612.32	3.61232	-387756	-387958
1713	3614.43	3.61443	-387856	-387958
1714	3616.54	3.61654	-387856	-387958
1715	3618.65	3.61865	-387916	-387958
1716	3620.76	3.62076	-387756	-387958
1717	3622.87	3.62287	-387756	-387958
1718	3624.98	3.62498	-387756	-387958
1719	3627.09	3.62709	-387756	-387958
1720	3629.2	3.6292	-385516	-387958
1721	3631.31	3.63131	-385516	-387958
1722	3633.42	3.63342	-387756	-387958
1723	3635.53	3.63553	-387560	-387958
1724	3637.64	3.63764	-387756	-387958
1725	3639.75	3.63975	-387878	-387958
1726	3641.86	3.64186	-387916	-387958
1727	3643.97	3.64397	-387756	-387958
1728	3646.08	3.64608	-387756	-387958
1729	3648.19	3.64819	-387756	-387958
1730	3650.3	3.6503	-387756	-387958
1731	3652.41	3.65241	-387856	-387958
1732	3654.52	3.65452	-387856	-387958
1733	3656.63	3.65663	-387856	-387958
1734	3658.74	3.65874	-387916	-387958
1735	3660.85	3.66085	-387616	-387958
1736	3662.96	3.66296	-385936	-387958
1737	3665.07	3.66507	-387916	-387958
1738	3667.18	3.66718	-387856	-387958
1739	3669.29	3.66929	-387756	-387958
1740	3671.4	3.6714	-387756	-387958
1741	3673.51	3.67351	-387756	-387958
1742	3675.62	3.67562	-387878	-387958
1743	3677.73	3.67773	-387560	-387958
1744	3679.84	3.67984	-387756	-387958
1745	3681.95	3.68195	-385516	-387958
1746	3684.06	3.68406	-385516	-387958
1747	3686.17	3.68617	-387880	-387958
1748	3688.28	3.68828	-387880	-387958
1749	3690.39	3.69039	-387880	-387958
1750	3692.5	3.6925	-387756	-387958
1751	3694.61	3.69461	-387756	-387958
1752	3696.72	3.69672	-387758	-387958
1753	3698.83	3.69883	-387916	-387958
1754	3700.94	3.70094	-387916	-387958
1755	3703.05	3.70305	-387756	-387958
1756	3705.16	3.70516	-387856	-387958
1757	3707.27	3.70727	-387856	-387958
1758	3709.38	3.70938	-387916	-387958
1759	3711.49	3.71149	-387916	-387958
1760	3713.6	3.7136	-387856	-387958
1761	3715.71	3.71571	-387856	-387958
1762	3717.82	3.71782	-385516	-387958
1763	3719.93	3.71993	-387856	-387958
1764	3722.04	3.72204	-387856	-387958
1765	3724.15	3.72415	-387916	-387958
1766	3726.26	3.72626	-387880	-387958
1767	3728.37	3.72837	-387880	-387958
1768	3730.48	3.73048	-387756	-387958
1769	3732.59	3.73259	-387880	-387958
1770	3734.7	3.7347	-387880	-387958
1771	3736.81	3.73681	-387560	-387958
1772	3738.92	3.73892	-387880	-387958
1773	3741.03	3.74103	-387880	-387958
1774	3743.14	3.74314	-387918	-387958
1775	3745.25	3.74525	-387756	-387958
1776	3747.36	3.74736	-387756	-387958
1777	3749.47	3.74947	-387756	-387958
1778	3751.58	3.75158	-387916	-387958
1779	3753.69	3.75369	-387916	-387958
1780	3755.8	3.7558	-385516	-387958
1781	3757.91	3.75791	-387778	-387958
1782	3760.02	3.76002	-387856	-387958
1783	3762.13	3.76213	-387856	-387958
1784	3764.24	3.76424	-387856	-387958
1785	3766.35	3.76635	-387856	-387958
1786	3768.46	3.76846	-387756	-387958
1787	3770.57	3.77057	-387916	-387958
1788	3772.68	3.77268	-387756	-387958
1789	3774.79	3.77479	-387880	-387958
1790	3776.9	3.7769	-387756	-387958
1791	3779.01	3.77901	-387380	-387958
1792	3781.12	3.78112	-387918	-387958
1793	3783.23	3.78323	-387560	-387958
1794	3785.34	3.78534	-387560	-387958
1795	3787.45	3.78745	-387756	-387958
1796	3789.56	3.78956	-385516	-387958
1797	3791.67	3.79167	-387560	-387958
1798	3793.78	3.79378	-385516	-387958
1799	3795.89	3.79589	-385516	-387958
1800	3798	3.798	-387160	-387958
1801	3800.11	3.80011	-387756	-387958
1802	3802.22	3.80222	-385516	-387958
1803	3804.33	3.80433	-387756	-387958
1804	3806.44	3.80644	-387560	-387958
1805	3808.55	3.80855	-387916	-387958
1806	3810.66	3.81066	-385516	-387958
1807	3812.77	3.81277	-387756	-387958
1808	3814.88	3.81488	-387916	-387958
1809	3816.99	3.81699	-387916	-387958
1810	3819.1	3.8191	-387560	-387958
1811	3821.21	3.82121	-385516	-387958
1812	3823.32	3.82332	-385516	-387958
1813	3825.43	3.82543	-387916	-387958
1814	3827.54	3.82754	-387560	-387958
1815	3829.65	3.82965	-387918	-387958
1816	3831.76	3.83176	-387756	-387958
1817	3833.87	3.83387	-385516	-387958
1818	3835.98	3.83598	-387880	-387958
1819	3838.09	3.83809	-387756	-387958
1820	3840.2	3.8402	-387756	-387958
1821	3842.31	3.84231	-387856	-387958
1822	3844.42	3.84442	-387756	-387958
1823	3846.53	3.84653	-387756	-387958
1824	3848.64	3.84864	-387756	-387958
1825	3850.75	3.85075	-387756	-387958
1826	3852.86	3.85286	-385516	-387958
1827	3854.97	3.85497	-387878	-387958
1828	3857.08	3.85708	-387758	-387958
1829	3859.19	3.85919	-387756	-387958
1830	3861.3	3.8613	-387756	-387958
1831	3863.41	3.86341	-387756	-387958
1832	3865.52	3.86552	-387756	-387958
1833	3867.63	3.86763	-387916	-387958
1834	3869.74	3.86974	-387618	-387958
1835	3871.85	3.87185	-385516	-387958
1836	3873.96	3.87396	-387878	-387958
1837	3876.07	3.87607	-387560	-387958
1838	3878.18	3.87818	-387880	-387958
1839	3880.29	3.88029	-385516	-387958
1840	3882.4	3.8824	-387880	-387958
1841	3884.51	3.88451	-387560	-387958
1842	3886.62	3.88662	-387560	-387958
1843	3888.73	3.88873	-387918	-387958
1844	3890.84	3.89084	-387756	-387958
1845	3892.95	3.89295	-385516	-387958
1846	3895.06	3.89506	-387756	-387958
1847	3897.17	3.89717	-385516	-387958
1848	3899.28	3.89928	-387916	-387958
1849	3901.39	3.90139	-387618	-387958
1850	3903.5	3.9035	-387916	-387958
1851	3905.61	3.90561	-387756	-387958
1852	3907.72	3.90772	-387756	-387958
1853	3909.83	3.90983	-387856	-387958
1854	3911.94	3.91194	-387756	-387958
1855	3914.05	3.91405	-387756	-387958
1856	3916.16	3.91616	-387916	-387958
1857	3918.27	3.91827	-387856	-387958
1858	3920.38	3.92038	-385516	-387958
1859	3922.49	3.92249	-387756	-387958
1860	3924.6	3.9246	-387756	-387958
1861	3926.71	3.92671	-387878	-387958
1862	3928.82	3.92882	-387880	-387958
1863	3930.93	3.93093	-387560	-387958
1864	3933.04	3.93304	-385964	-387958
1865	3935.15	3.93515	-387560	-387958
1866	3937.26	3.93726	-385516	-387958
1867	3939.37	3.93937	-385516	-387958
1868	3941.48	3.94148	-387878	-387958
1869	3943.59	3.94359	-387560	-387958
1870	3945.7	3.9457	-385516	-387958
1871	3947.81	3.94781	-385516	-387958
1872	3949.92	3.94992	-387878	-387958
1873	3952.03	3.95203	-387758	-387958
1874	3954.14	3.95414	-387756	-387958
1875	3956.25	3.95625	-387756	-387958
1876	3958.36	3.95836	-387756	-387958
1877	3960.47	3.96047	-387756	-387958
1878	3962.58	3.96258	-387916	-387958
1879	3964.69	3.96469	-387916	-387958
1880	3966.8	3.9668	-387756	-387958
1881	3968.91	3.96891	-387756	-387958
1882	3971.02	3.97102	-387756	-387958
1883	3973.13	3.97313	-385516	-387958
1884	3975.24	3.97524	-385516	-387958
1885	3977.35	3.97735	-387380	-387958
1886	3979.46	3.97946	-387560	-387958
1887	3981.57	3.98157	-387880	-387958
1888	3983.68	3.98368	-387756	-387958
1889	3985.79	3.98579	-387880	-387958
1890	3987.9	3.9879	-387880	-387958
1891	3990.01	3.99001	-387878	-387958
1892	3992.12	3.99212	-387878	-387958
1893	3994.23	3.99423	-387560	-387958
1894	3996.34	3.99634	-387756	-387958
1895	3998.45	3.99845	-385516	-387958
1896	4000.56	4.00056	-387756	-387958
1897	4002.67	4.00267	-387916	-387958
1898	4004.78	4.00478	-387856	-387958
1899	4006.89	4.00689	-387856	-387958
1900	4009	4.009	-387916	-387958
1901	4011.11	4.01111	-387878	-387958
1902	4013.22	4.01322	-387756	-387958
1903	4015.33	4.01533	-385516	-387958
1904	4017.44	4.01744	-385516	-387958
1905	4019.55	4.01955	-387758	-387958
1906	4021.66	4.02166	-387758	-387958
1907	4023.77	4.02377	-387916	-387958
1908	4025.88	4.02588	-387880	-387958
1909	4027.99	4.02799	-387918	-387958
1910	4030.1	4.0301	-387756	-387958
1911	4032.21	4.03221	-387560	-387958
1912	4034.32	4.03432	-387880	-387958
1913	4036.43	4.03643	-385516	-387958
1914	4038.54	4.03854	-385516	-387958
1915	4040.65	4.04065	-387560	-387958
1916	4042.76	4.04276	-387560	-387958
1917	4044.87	4.04487	-387880	-387958
1918	4046.98	4.04698	-387756	-387958
1919	4049.09	4.04909	-387756	-387958
1920	4051.2	4.0512	-387756	-387958
1921	4053.31	4.05331	-385516	-387958
1922	4055.42	4.05542	-387916	-387958
1923	4057.53	4.05753	-387560	-387958
1924	4059.64	4.05964	-385516	-387958
1925	4061.75	4.06175	-387856	-387958
1926	4063.86	4.06386	-387916	-387958
1927	4065.97	4.06597	-385516	-387958
1928	4068.08	4.06808	-387758	-387958
1929	4070.19	4.07019	-387560	-387958
1930	4072.3	4.0723	-385516	-387958
1931	4074.41	4.07441	-387756	-387958
1932	4076.52	4.07652	-387756	-387958
1933	4078.63	4.07863	-387560	-387958
1934	4080.74	4.08074	-387880	-387958
1935	4082.85	4.08285	-385516	-387958
1936	4084.96	4.08496	-385516	-387958
1937	4087.07	4.08707	-387560	-387958
1938	4089.18	4.08918	-387560	-387958
1939	4091.29	4.09129	-387756	-387958
1940	4093.4	4.0934	-387756	-387958
1941	4095.51	4.09551	-387560	-387958
1942	4097.62	4.09762	-385516	-387958
1943	4099.73	4.09973	-387756	-387958
1944	4101.84	4.10184	-387916	-387958
1945	4103.95	4.10395	-387758	-387958
1946	4106.06	4.10606	-387756	-387958
1947	4108.17	4.10817	-385516	-387958
1948	4110.28	4.11028	-387878	-387958
1949	4112.39	4.11239	-387380	-387958
1950	4114.5	4.1145	-387756	-387958
1951	4116.61	4.11661	-387756	-387958
1952	4118.72	4.11872	-387756	-387958
1953	4120.83	4.12083	-387756	-387958
1954	4122.94	4.12294	-385516	-387958
1955	4125.05	4.12505	-387560	-387958
1956	4127.16	4.12716	-387758	-387958
1957	4129.27	4.12927	-387560	-387958
1958	4131.38	4.13138	-385516	-387958
1959	4133.49	4.13349	-387880	-387958
1960	4135.6	4.1356	-387918	-387958
1961	4137.71	4.13771	-385516	-387958
1962	4139.82	4.13982	-387918	-387958
1963	4141.93	4.14193	-387560	-387958
1964	4144.04	4.14404	-387918	-387958
1965	4146.15	4.14615	-387756	-387958
1966	4148.26	4.14826	-387918	-387958
1967	4150.37	4.15037	-387916	-387958
1968	4152.48	4.15248	-387756	-387958
1969	4154.59	4.15459	-387756	-387958
1970	4156.7	4.1567	-387756	-387958
1971	4158.81	4.15881	-387880	-387958
1972	4160.92	4.16092	-387856	-387958
1973	4163.03	4.16303	-387756	-387958
1974	4165.14	4.16514	-387756	-387958
1975	4167.25	4.16725	-387756	-387958
1976	4169.36	4.16936	-387756	-387958
1977	4171.47	4.17147	-385516	-387958
1978	4173.58	4.17358	-387880	-387958
1979	4175.69	4.17569	-387758	-387958
1980	4177.8	4.1778	-387880	-387958
1981	4179.91	4.17991	-387880	-387958
1982	4182.02	4.18202	-387756	-387958
1983	4184.13	4.18413	-387878	-387958
1984	4186.24	4.18624	-385964	-387958
1985	4188.35	4.18835	-387880	-387958
1986	4190.46	4.19046	-385516	-387958
1987	4192.57	4.19257	-387560	-387958
1988	4194.68	4.19468	-387560	-387958
1989	4196.79	4.19679	-385516	-387958
1990	4198.9	4.1989	-387756	-387958
1991	4201.01	4.20101	-387916	-387958
1992	4203.12	4.20312	-387756	-387958
1993	4205.23	4.20523	-387756	-387958
1994	4207.34	4.20734	-385516	-387958
1995	4209.45	4.20945	-387856	-387958
1996	4211.56	4.21156	-387778	-387958
1997	4213.67	4.21367	-385516	-387958
1998	4215.78	4.21578	-387758	-387958
1999	4217.89	4.21789	-387916	-387958
[truncated: 1 more rows]
